# Supplementary material for: N,N′-Bis(2-amino­phen­yl)-3,4-diphenyl­thio­phene-2,5-dicarboxamide acetonitrile solvate
Source: Acta Crystallogr Sect E Struct Rep Online. 2010 Mar 13;66(Pt 4):o793. doi: 10.1107/S1600536810008780 (PMC2983892; doi:10.1107/S1600536810008780)
Supplement: Supplementary file 2 [file e-66-0o793-Isup2.hkl]

# 
# h,k,l, Fc-squared, Fo-squared, sigma(Fo-squared) and status flag 
# 
data_I
_shelx_title ' Klesh in P-1' 
_shelx_refln_list_code          4 
_shelx_F_calc_maximum      181.97 
_exptl_crystal_F_000       572.00 
_reflns_d_resolution_high  0.7558 
 
loop_ 
 _symmetry_equiv_pos_as_xyz 
 'x, y, z' 
 '-x, -y, -z' 
 
_cell_length_a     9.0314 
_cell_length_b    11.5470 
_cell_length_c    13.0140 
_cell_angle_alpha  93.206 
_cell_angle_beta   92.504 
_cell_angle_gamma  90.017 
 
_shelx_F_squared_multiplier     1.000 
 
loop_ 
 _refln_index_h 
 _refln_index_k 
 _refln_index_l 
 _refln_F_squared_calc 
 _refln_F_squared_meas 
 _refln_F_squared_sigma 
 _refln_observed_status 
   1   0   0     3011.00     3174.41     22.81 o 
   2   0   0     7811.58     8330.68     32.08 o 
   3   0   0     4638.56     5036.17     20.25 o 
   4   0   0        4.57        9.20      1.03 o 
   5   0   0        0.21        0.30      0.95 o 
   6   0   0      339.12      356.20      4.83 o 
   7   0   0      117.43      110.28      3.17 o 
   8   0   0        0.12       -0.16      1.59 o 
   9   0   0       94.91      102.59      4.71 o 
  10   0   0       52.68       42.75      4.07 o 
  11   0   0        2.54        1.35      3.28 o 
 -11   1   0       44.99       54.30      4.81 o 
 -10   1   0       25.05       24.58      3.62 o 
  -9   1   0       98.59      103.59      4.78 o 
  -8   1   0       23.91       21.61      2.12 o 
  -7   1   0      142.25      129.48      5.19 o 
  -6   1   0        5.42        3.65      1.30 o 
  -5   1   0     3818.89     4202.64     19.06 o 
  -4   1   0     2260.57     2524.54     30.58 o 
  -3   1   0     3777.74     4011.21     45.61 o 
  -2   1   0    33114.37    34018.97    121.42 o 
  -1   1   0        6.44        4.49      0.59 o 
   1   1   0     1754.37     1790.58     17.31 o 
   2   1   0     3151.40     3292.14     28.03 o 
   3   1   0      548.43      567.93      5.77 o 
   4   1   0      130.07      143.12      2.59 o 
   5   1   0      451.90      466.83      6.75 o 
   6   1   0       11.32        8.32      1.40 o 
   7   1   0       26.94       23.63      2.00 o 
   8   1   0      149.47      143.30      4.27 o 
   9   1   0       70.75       77.03      4.47 o 
  10   1   0      208.92      208.74      6.89 o 
  11   1   0       26.90       21.20      9.25 o 
 -11   2   0        0.02       -2.36      3.10 o 
 -10   2   0       11.91        6.81      3.04 o 
  -9   2   0       91.34       76.77      6.94 o 
  -8   2   0       12.64        7.17      1.80 o 
  -7   2   0      465.11      472.16      6.04 o 
  -6   2   0      503.50      542.72      8.03 o 
  -5   2   0      739.42      760.36      8.75 o 
  -4   2   0     2859.54     3151.18     14.82 o 
  -3   2   0      311.47      308.79      3.31 o 
  -2   2   0     1098.71     1172.43      6.55 o 
  -1   2   0        1.65        3.32      0.63 o 
   0   2   0       10.21       13.09      0.67 o 
   1   2   0     2699.27     2709.27     12.47 o 
   2   2   0     2875.89     3083.64     19.73 o 
   3   2   0      722.02      758.09      5.46 o 
   4   2   0     1242.04     1354.74      8.50 o 
   5   2   0       61.23       44.07      2.27 o 
   6   2   0       54.10       45.31      2.20 o 
   7   2   0       57.31       44.62      2.61 o 
   8   2   0      374.88      364.50      5.79 o 
   9   2   0       60.58       48.68      3.76 o 
  10   2   0      144.39      134.43      5.82 o 
  11   2   0        0.54       -1.14      5.00 o 
 -11   3   0      456.05      559.25     17.13 o 
 -10   3   0        1.95        2.77      2.92 o 
  -9   3   0      258.17      260.45      6.93 o 
  -8   3   0      776.68      857.02      9.46 o 
  -7   3   0      186.79      183.55      6.40 o 
  -6   3   0     1352.69     1437.94     11.01 o 
  -5   3   0      101.36      109.72      2.66 o 
  -4   3   0      680.25      694.64     11.89 o 
  -3   3   0      470.27      437.50      4.14 o 
  -2   3   0     1031.17     1174.31      6.78 o 
  -1   3   0     1006.96     1084.11      7.22 o 
   0   3   0     1415.08     1583.90     10.02 o 
   1   3   0     1670.28     1721.64      8.75 o 
   2   3   0     1446.91     1482.19     12.46 o 
   3   3   0      494.82      530.65      5.57 o 
   4   3   0        7.34        8.14      1.45 o 
   5   3   0        9.61        1.65      1.11 o 
   6   3   0       41.84       29.04      1.97 o 
   7   3   0      202.78      203.31      4.22 o 
   8   3   0      272.44      265.80      5.24 o 
   9   3   0       19.44       11.13      2.74 o 
  10   3   0      198.66      217.15     10.76 o 
  11   3   0       75.52       86.93      8.61 o 
 -11   4   0      132.20      132.48      9.76 o 
 -10   4   0       34.07       23.91      5.33 o 
  -9   4   0      188.66      185.62      6.02 o 
  -8   4   0      333.66      357.31      5.87 o 
  -7   4   0      243.56      239.47      7.15 o 
  -6   4   0      707.23      781.27      8.90 o 
  -5   4   0       28.62       16.73      1.56 o 
  -4   4   0      582.53      587.78      5.56 o 
  -3   4   0      237.14      262.20      3.31 o 
  -2   4   0      303.93      319.10      8.12 o 
  -1   4   0        8.57        7.07      0.86 o 
   0   4   0      313.18      362.76      6.61 o 
   1   4   0        6.26        6.04      0.76 o 
   2   4   0     3202.27     3534.53     24.37 o 
   3   4   0     1369.24     1482.46     10.51 o 
   4   4   0     1540.28     1798.80     14.29 o 
   5   4   0      221.71      223.18      3.74 o 
   6   4   0      736.02      730.56     14.24 o 
   7   4   0        3.66        1.15      1.54 o 
   8   4   0      116.11      108.56      3.99 o 
   9   4   0      163.74      154.22      5.75 o 
  10   4   0       11.86       13.28      4.93 o 
 -11   5   0       72.27       63.82      7.66 o 
 -10   5   0       48.95       40.60      6.55 o 
  -9   5   0      280.42      290.00     11.73 o 
  -8   5   0      126.91      129.96      3.89 o 
  -7   5   0      813.54      938.98      9.05 o 
  -6   5   0      242.46      234.03      7.57 o 
  -5   5   0      431.59      389.68      5.02 o 
  -4   5   0      131.41      141.26      2.86 o 
  -3   5   0       64.74       59.00      2.40 o 
  -2   5   0      482.36      472.80      4.52 o 
  -1   5   0       92.48       80.99      2.61 o 
   0   5   0     2025.69     2232.00     35.60 o 
   1   5   0     1187.62     1222.96      7.40 o 
   2   5   0     3224.96     3644.12     24.47 o 
   3   5   0     2624.81     2991.18     14.56 o 
   4   5   0     1987.64     2063.34     16.28 o 
   5   5   0       26.43       24.09      1.82 o 
   6   5   0      432.16      456.18      5.81 o 
   7   5   0       14.84       10.44      1.89 o 
   8   5   0       64.24       52.27      3.92 o 
   9   5   0        4.91        0.18      2.77 o 
  10   5   0       21.47       13.37      5.20 o 
  11   5   0        0.00        3.41      5.34 o 
 -10   6   0       75.92       92.14      8.15 o 
  -9   6   0       62.63       46.59      6.37 o 
  -8   6   0        4.02        2.87      2.47 o 
  -7   6   0       90.91       85.44      3.16 o 
  -6   6   0      234.17      223.61      4.26 o 
  -5   6   0      168.94      164.13      5.51 o 
  -4   6   0        6.56        2.09      1.07 o 
  -3   6   0        9.10        6.94      1.10 o 
  -2   6   0        5.91        2.85      1.01 o 
  -1   6   0      736.84      783.75      6.35 o 
   0   6   0       25.97       16.19      1.30 o 
   1   6   0     1221.66     1382.98      8.53 o 
   2   6   0      368.16      326.29      4.67 o 
   3   6   0       86.77       81.46      2.22 o 
   4   6   0     1111.39     1219.38     18.20 o 
   5   6   0       54.43       46.68      2.20 o 
   6   6   0       47.52       41.84      2.37 o 
   7   6   0      373.81      375.43      8.04 o 
   8   6   0       19.87       22.48      3.42 o 
   9   6   0        0.38       -1.68      2.95 o 
  10   6   0      168.31      174.71     10.19 o 
 -10   7   0        0.10       -3.99      4.56 o 
  -9   7   0        2.83        1.66      4.28 o 
  -8   7   0       35.67       27.44      3.40 o 
  -7   7   0        3.30        2.29      3.55 o 
  -6   7   0        4.25        3.62      1.56 o 
  -5   7   0        1.68        2.19      1.32 o 
  -4   7   0       38.35       35.76      2.02 o 
  -3   7   0       93.29       97.90      2.95 o 
  -2   7   0      152.73      159.66      3.19 o 
  -1   7   0      789.75      827.47      7.01 o 
   0   7   0       21.97       23.67      1.81 o 
   1   7   0        8.17        4.66      1.08 o 
   2   7   0      469.01      462.31      7.88 o 
   3   7   0        0.63        0.33      1.01 o 
   4   7   0      218.73      201.99      3.52 o 
   5   7   0      149.44      128.46      7.67 o 
   6   7   0       46.25       47.72      3.63 o 
   7   7   0       93.60      108.43      6.59 o 
   8   7   0      235.71      268.96      7.59 o 
   9   7   0        9.47       15.49      4.64 o 
  10   7   0      107.85      124.82      9.36 o 
 -10   8   0       21.29       25.34      7.77 o 
  -8   8   0      109.76       95.09      7.77 o 
  -7   8   0        0.08       -0.25      2.51 o 
  -6   8   0        1.17        1.35      2.78 o 
  -5   8   0        0.07        1.77      1.45 o 
  -4   8   0        2.92        1.32      1.38 o 
  -3   8   0        0.36        0.43      1.19 o 
  -2   8   0       46.74       33.82      2.00 o 
  -1   8   0      953.05      997.12     12.52 o 
   0   8   0      204.17      184.19      3.49 o 
   1   8   0      149.80      139.05      5.42 o 
   2   8   0     1337.14     1323.74     22.82 o 
   3   8   0      832.91      859.31     23.98 o 
   4   8   0       66.43       53.88      3.42 o 
   5   8   0       32.21       29.55      3.20 o 
   6   8   0       95.98       89.04      4.55 o 
   7   8   0        1.94       -0.78      2.62 o 
   8   8   0      293.53      315.36      8.53 o 
   9   8   0        0.02       -3.35      3.35 o 
  10   8   0       19.30       12.13      6.23 o 
  -9   9   0       25.60       21.11      7.32 o 
  -8   9   0       48.21       40.02      7.52 o 
  -7   9   0       24.16       17.43      3.28 o 
  -6   9   0       76.44       68.57      4.32 o 
  -5   9   0       33.47       25.94      3.12 o 
  -4   9   0      247.62      228.88      5.59 o 
  -3   9   0      796.77      856.23     10.42 o 
  -2   9   0      688.67      716.45     10.81 o 
  -1   9   0      121.03      104.89      3.02 o 
   0   9   0      226.53      207.68      3.94 o 
   1   9   0      799.55      850.79      8.12 o 
   2   9   0      239.27      220.66      3.75 o 
   3   9   0        0.90        0.71      1.90 o 
   4   9   0       22.66       18.20      2.82 o 
   5   9   0      135.75      123.41      5.07 o 
   6   9   0       72.03       65.97      9.16 o 
   7   9   0        3.33        3.68      2.87 o 
   8   9   0       18.58       20.12      3.90 o 
   9   9   0       89.32       99.30      6.09 o 
  -9  10   0       25.58       25.48      7.54 o 
  -8  10   0       34.34       34.98      7.31 o 
  -7  10   0       20.95       15.15      3.63 o 
  -6  10   0        1.03        3.98      2.81 o 
  -5  10   0       26.80       20.23      3.22 o 
  -4  10   0      441.53      477.92      9.04 o 
  -3  10   0      265.50      261.33      4.85 o 
  -2  10   0       94.60       76.83      5.23 o 
  -1  10   0     1628.84     1794.95     12.77 o 
   0  10   0       71.47       66.72      2.70 o 
   1  10   0        1.36        0.20      1.38 o 
   2  10   0        2.87        1.06      1.97 o 
   3  10   0      484.40      440.50     18.20 o 
   4  10   0       10.13       12.17      2.72 o 
   5  10   0       13.46        7.69      2.78 o 
   6  10   0       10.37        5.27      2.94 o 
   7  10   0      266.33      317.77      8.69 o 
   8  10   0       43.35       53.34      6.72 o 
  -8  11   0        0.40        0.00      5.85 o 
  -7  11   0       66.54       69.82      5.27 o 
  -6  11   0      258.86      282.96     15.01 o 
  -5  11   0      243.88      234.04     10.68 o 
  -4  11   0      218.62      235.91      6.83 o 
  -3  11   0     1129.48     1298.98     15.03 o 
  -2  11   0      320.34      316.87      7.79 o 
  -1  11   0       44.91       37.46      2.56 o 
   0  11   0       53.15       59.59      2.83 o 
   1  11   0      404.01      392.97      9.54 o 
   2  11   0      369.89      409.77      8.37 o 
   3  11   0      200.94      195.56      6.22 o 
   4  11   0      101.88       82.59      4.64 o 
   5  11   0      224.97      231.76      7.23 o 
   6  11   0       29.88       22.97      3.94 o 
   7  11   0        0.02        1.45      3.25 o 
   8  11   0       22.52       26.89      4.62 o 
  -7  12   0        0.22       -1.57      3.60 o 
  -6  12   0      202.42      218.27      7.39 o 
  -5  12   0      165.19      176.01      8.58 o 
  -4  12   0      148.86      136.56      5.74 o 
  -3  12   0       60.79       64.10      4.27 o 
  -2  12   0       27.09       14.68      2.92 o 
  -1  12   0       30.44       19.11      4.57 o 
   0  12   0        5.77        6.70      2.63 o 
   1  12   0        9.22        5.18      2.53 o 
   2  12   0        5.91        6.95      2.69 o 
   3  12   0       90.69       72.42      4.66 o 
   4  12   0       63.34       75.92     16.52 o 
   5  12   0       70.32       63.92      4.78 o 
   6  12   0       60.23       52.83      5.02 o 
   7  12   0        3.03        2.02      3.66 o 
  -6  13   0       21.74       18.16      4.27 o 
  -5  13   0       32.96       35.42      4.45 o 
  -4  13   0        2.64       -0.01      3.14 o 
  -3  13   0       60.49       67.41      4.69 o 
  -2  13   0       10.45        5.31      3.96 o 
  -1  13   0        0.29       -0.77      3.71 o 
   0  13   0       23.91       18.80      4.65 o 
   1  13   0      209.53      219.22     11.11 o 
   2  13   0       82.65       83.49      4.83 o 
   3  13   0      108.68      121.05      5.75 o 
   4  13   0       84.71       78.03      5.29 o 
   5  13   0       16.99       10.97      3.75 o 
   6  13   0      190.74      238.92      8.40 o 
  -4  14   0       28.51       18.11      5.36 o 
  -3  14   0       23.82       18.02      5.45 o 
  -2  14   0       12.67       12.06      4.71 o 
  -1  14   0       47.05       40.28      6.20 o 
   0  14   0       77.05       70.30      6.82 o 
   1  14   0       51.37       56.79      6.69 o 
   2  14   0       72.68       78.86      5.29 o 
   3  14   0       39.01       42.32     10.05 o 
   4  14   0       58.12       59.91      5.23 o 
  -2  15   0       34.90       26.88      6.25 o 
  -1  15   0       21.71       19.52      5.46 o 
   0  15   0       88.97      120.22      9.23 o 
   1  15   0        5.91        3.21      4.79 o 
   2  15   0      161.94      201.20     11.17 o 
  -2 -15   1       58.74       57.62      7.55 o 
  -1 -15   1      126.45      150.32      9.85 o 
   0 -15   1       20.84       13.06      5.25 o 
   1 -15   1       34.90       37.53      6.83 o 
   2 -15   1       51.56       54.43      7.31 o 
  -4 -14   1       31.06       30.03      4.60 o 
  -3 -14   1      174.92      196.47      7.42 o 
  -2 -14   1        2.09        2.74      3.18 o 
  -1 -14   1       57.74       56.10      4.64 o 
   0 -14   1      179.11      182.02      9.93 o 
   1 -14   1       21.29        7.80      4.54 o 
   2 -14   1      421.66      478.53     14.51 o 
   3 -14   1       72.68       65.08      7.08 o 
   4 -14   1       30.09       28.38      6.14 o 
  -6 -13   1       58.30       61.01      5.40 o 
  -5 -13   1       22.81       23.51      4.13 o 
  -4 -13   1        1.42        4.30      3.24 o 
  -3 -13   1      169.48      189.11      6.92 o 
  -2 -13   1      272.49      283.69      7.91 o 
  -1 -13   1      105.57       93.85      5.02 o 
   0 -13   1      933.38     1128.73     14.74 o 
   1 -13   1       50.83       46.36      5.83 o 
   2 -13   1      257.60      274.85     10.76 o 
   3 -13   1       68.55       72.87      6.45 o 
   4 -13   1        2.59       -0.65      2.97 o 
   5 -13   1        0.45       -1.03      3.30 o 
   6 -13   1       20.44       15.00      4.07 o 
  -7 -12   1       14.35       16.11      4.20 o 
  -6 -12   1       52.12       48.92      4.88 o 
  -5 -12   1       29.23       33.36      4.10 o 
  -4 -12   1      148.94      149.98     11.11 o 
  -3 -12   1       34.95       30.97      3.75 o 
  -2 -12   1       21.02       29.15      3.65 o 
  -1 -12   1       36.00       25.12      3.32 o 
   0 -12   1        1.61        1.90      2.33 o 
   1 -12   1        1.65        1.87      2.39 o 
   2 -12   1        0.17       -0.83      2.40 o 
   3 -12   1        4.23        2.67      2.52 o 
   4 -12   1       41.85       31.27      3.72 o 
   5 -12   1        2.22        3.29      2.96 o 
   6 -12   1        4.84        5.53      3.38 o 
   7 -12   1       10.32        8.83      6.00 o 
  -8 -11   1       60.21       78.07      6.55 o 
  -7 -11   1       18.39       19.77      4.12 o 
  -6 -11   1        1.91       -0.70      2.92 o 
  -5 -11   1       17.39       25.02      3.70 o 
  -4 -11   1       87.19       94.64      4.88 o 
  -3 -11   1        3.65        5.33      2.69 o 
  -2 -11   1       15.00        8.89      2.56 o 
  -1 -11   1       76.20       74.01      4.00 o 
   0 -11   1       23.22       19.53      6.78 o 
   1 -11   1      100.62      108.16      5.32 o 
   2 -11   1        5.63        6.68      1.86 o 
   3 -11   1      432.52      486.52      6.90 o 
   4 -11   1       27.20       19.59      3.14 o 
   5 -11   1       10.00        6.20      2.86 o 
   6 -11   1      210.42      218.23      7.11 o 
   7 -11   1       53.18       65.37      7.97 o 
   8 -11   1       38.23       30.79      7.94 o 
  -9 -10   1      149.69      186.48     10.85 o 
  -8 -10   1        2.55        0.62      3.29 o 
  -7 -10   1      102.64      104.94      5.63 o 
  -6 -10   1       98.81      101.43      5.24 o 
  -5 -10   1        0.18        2.87      2.66 o 
  -4 -10   1      183.09      182.49      5.99 o 
  -3 -10   1      136.89      120.56      4.91 o 
  -2 -10   1      291.10      292.97      6.90 o 
  -1 -10   1       24.18       17.01      4.01 o 
   0 -10   1        2.84       -0.03      1.46 o 
   1 -10   1      111.85      110.03      3.31 o 
   2 -10   1       42.47       37.62      2.45 o 
   3 -10   1       42.53       41.28      2.51 o 
   4 -10   1        6.91        6.03      1.78 o 
   5 -10   1        7.01        7.13      2.53 o 
   6 -10   1        6.68        5.29      2.87 o 
   7 -10   1       72.22       73.23      7.87 o 
   8 -10   1       37.78       29.87      7.55 o 
  -9  -9   1       56.59       57.45      5.32 o 
  -8  -9   1       17.11       18.31      5.27 o 
  -7  -9   1       29.49       23.85      3.77 o 
  -6  -9   1       47.21       52.07      4.05 o 
  -5  -9   1       62.87       55.61      3.96 o 
  -4  -9   1      195.96      198.81      5.96 o 
  -3  -9   1      346.54      354.91      7.37 o 
  -2  -9   1       89.29       92.93      4.07 o 
  -1  -9   1        0.25       -0.08      1.20 o 
   0  -9   1       83.17       71.41      2.61 o 
   1  -9   1       37.45       33.04      2.11 o 
   2  -9   1        1.50       -0.44      1.30 o 
   3  -9   1      186.43      173.47      3.87 o 
   4  -9   1      150.02      142.81      3.69 o 
   5  -9   1      191.40      165.50      4.59 o 
   6  -9   1      312.30      337.37      7.61 o 
   7  -9   1       18.92       15.16      3.25 o 
   8  -9   1        4.62        5.77      4.82 o 
   9  -9   1       42.82       38.73      6.92 o 
 -10  -8   1        5.85        3.65      5.28 o 
  -9  -8   1       20.15       19.34      3.81 o 
  -8  -8   1      154.78      157.76      6.35 o 
  -7  -8   1       66.74       63.14      4.30 o 
  -6  -8   1       48.46       57.05      4.06 o 
  -5  -8   1     2099.88     2303.16     28.90 o 
  -4  -8   1       12.58        9.89      2.46 o 
  -3  -8   1      124.46      130.90      4.53 o 
  -2  -8   1        0.04        0.91      1.35 o 
  -1  -8   1      249.43      263.11      3.88 o 
   0  -8   1        2.65        2.55      1.20 o 
   1  -8   1       97.46       84.94      3.51 o 
   2  -8   1      214.14      208.78      6.57 o 
   3  -8   1      607.02      633.65      6.88 o 
   4  -8   1      643.56      676.70      7.45 o 
   5  -8   1       20.95       17.69      1.87 o 
   6  -8   1      163.38      160.14      4.00 o 
   7  -8   1       64.53       58.83      3.86 o 
   8  -8   1        6.59        0.84      4.16 o 
   9  -8   1       60.34       63.44      7.29 o 
  10  -8   1        0.89        0.74      5.08 o 
 -10  -7   1      173.27      214.30     11.53 o 
  -9  -7   1        0.08        1.44      3.18 o 
  -8  -7   1       91.42       85.11      4.87 o 
  -7  -7   1      163.15      162.71      7.21 o 
  -6  -7   1      310.86      304.08      7.26 o 
  -5  -7   1       65.62       57.63      3.57 o 
  -4  -7   1      747.15      790.51     10.42 o 
  -3  -7   1     1138.36     1214.91     14.74 o 
  -2  -7   1       60.55       47.09      1.79 o 
  -1  -7   1        4.54       -0.37      0.97 o 
   0  -7   1      111.84       93.13      2.94 o 
   1  -7   1     1522.99     1659.26     10.51 o 
   2  -7   1      385.40      394.73      5.83 o 
   3  -7   1       14.81       10.62      1.34 o 
   4  -7   1      268.98      245.53      4.13 o 
   5  -7   1      212.00      216.36      4.12 o 
   6  -7   1      703.63      770.10     10.23 o 
   7  -7   1      218.32      242.65      4.94 o 
   8  -7   1        0.23        1.98      3.88 o 
   9  -7   1        0.57        1.83      4.22 o 
  10  -7   1       21.89       22.33      5.89 o 
 -10  -6   1      186.23      224.98     11.62 o 
  -9  -6   1        6.15        8.86      3.16 o 
  -8  -6   1      104.23       88.27      4.70 o 
  -7  -6   1      169.98      146.10      7.14 o 
  -6  -6   1      209.36      213.90      5.90 o 
  -5  -6   1        6.40        2.16      1.25 o 
  -4  -6   1      450.53      415.84      7.25 o 
  -3  -6   1       22.48       20.52      2.64 o 
  -2  -6   1        6.14        8.24      1.14 o 
  -1  -6   1     3583.73     3837.00     17.19 o 
   0  -6   1      325.39      326.86      3.93 o 
   1  -6   1      158.37      148.93      5.13 o 
   2  -6   1      144.67      118.52      2.59 o 
   3  -6   1        0.66        0.08      0.99 o 
   4  -6   1      522.17      555.61      5.84 o 
   5  -6   1        6.32        4.32      1.33 o 
   6  -6   1       67.66       58.43      2.62 o 
   7  -6   1        5.39        2.63      1.67 o 
   8  -6   1        0.05        1.70      2.45 o 
   9  -6   1        2.73        2.39      4.37 o 
  10  -6   1       22.32       24.87      6.16 o 
 -11  -5   1       11.81        8.72      5.77 o 
 -10  -5   1        3.98        6.65      4.53 o 
  -9  -5   1       30.03       35.57      4.19 o 
  -8  -5   1        4.60        1.21      2.41 o 
  -7  -5   1       30.97       23.46      5.75 o 
  -6  -5   1      744.45      769.63     13.37 o 
  -5  -5   1       51.96       37.96      1.91 o 
  -4  -5   1       81.48       63.76      1.95 o 
  -3  -5   1        9.56        5.28      0.93 o 
  -2  -5   1      424.12      425.25      3.80 o 
  -1  -5   1      701.23      722.98      5.25 o 
   0  -5   1      428.45      405.13      4.03 o 
   1  -5   1     1623.73     1789.26     20.53 o 
   2  -5   1     1392.61     1465.84      8.83 o 
   3  -5   1      205.18      183.64      2.98 o 
   4  -5   1        1.65        0.55      0.98 o 
   5  -5   1       41.10       50.44      2.16 o 
   6  -5   1      202.34      188.57      3.87 o 
   7  -5   1        0.20       -1.16      1.49 o 
   8  -5   1       12.52       12.38      2.60 o 
   9  -5   1      452.98      498.03     17.24 o 
  10  -5   1      110.54       91.15      7.83 o 
  11  -5   1      237.79      275.77     13.35 o 
 -11  -4   1       71.08       67.09      7.83 o 
 -10  -4   1       32.20       31.22      5.91 o 
  -9  -4   1      256.24      261.52      8.04 o 
  -8  -4   1       56.72       51.04      2.87 o 
  -7  -4   1        1.12        2.04      1.53 o 
  -6  -4   1      400.82      411.01      9.37 o 
  -5  -4   1     1556.07     1716.22     15.79 o 
  -4  -4   1      445.31      487.44      4.78 o 
  -3  -4   1      444.77      455.81      4.88 o 
  -2  -4   1     3879.89     4217.16     20.59 o 
  -1  -4   1     2654.64     2751.05     13.00 o 
   0  -4   1     2244.19     2370.17     16.89 o 
   1  -4   1      181.02      191.17      3.53 o 
   2  -4   1      400.92      375.07      4.30 o 
   3  -4   1      547.90      602.42     10.69 o 
   4  -4   1      687.99      750.29      6.67 o 
   5  -4   1       15.18       14.33      1.50 o 
   6  -4   1        0.95       -0.10      1.22 o 
   7  -4   1      429.50      452.74      6.07 o 
   8  -4   1      175.36      181.13      5.67 o 
   9  -4   1      150.13      144.53     12.80 o 
  10  -4   1      127.86      137.82      5.95 o 
  11  -4   1       52.38       48.03      7.09 o 
 -10  -3   1       28.89       30.76      5.65 o 
  -9  -3   1       55.71       40.80      2.94 o 
  -8  -3   1      126.47      121.11      4.61 o 
  -7  -3   1      624.71      673.45     22.19 o 
  -6  -3   1       94.26      100.90      2.86 o 
  -5  -3   1      518.36      455.95      5.09 o 
  -4  -3   1       44.28       22.58      1.44 o 
  -3  -3   1      573.67      581.98      4.69 o 
  -2  -3   1     1097.88     1091.98     14.05 o 
  -1  -3   1     9574.07    10166.27     46.00 o 
   0  -3   1       20.71       15.07      0.88 o 
   1  -3   1        8.97        7.52      0.77 o 
   2  -3   1      486.34      535.78      4.22 o 
   3  -3   1      128.63      163.21      2.53 o 
   4  -3   1      372.21      379.58      4.24 o 
   5  -3   1        2.41        1.24      1.00 o 
   6  -3   1      192.62      194.41     10.10 o 
   7  -3   1      505.85      548.66      6.55 o 
   8  -3   1        8.46        6.52      2.39 o 
   9  -3   1       69.95       61.79      4.20 o 
  10  -3   1      541.79      630.51     11.29 o 
  11  -3   1       16.41       26.26      4.20 o 
 -11  -2   1        6.36        8.57      5.33 o 
 -10  -2   1      207.88      217.59      6.73 o 
  -9  -2   1      213.55      204.59      5.32 o 
  -8  -2   1        4.30        1.35      1.62 o 
  -7  -2   1       97.72       78.16      4.75 o 
  -6  -2   1       70.44       41.05      3.04 o 
  -5  -2   1       26.20       15.93      2.30 o 
  -4  -2   1     1380.63     1466.09      8.87 o 
  -3  -2   1      845.16      867.02      5.87 o 
  -2  -2   1        3.22        1.96      0.60 o 
  -1  -2   1     4600.70     4780.96     28.91 o 
   0  -2   1       88.54       96.85      3.83 o 
   1  -2   1       99.27       81.15      1.34 o 
   2  -2   1     1687.56     1783.51     16.25 o 
   3  -2   1     1660.46     1760.12      9.27 o 
   4  -2   1      650.13      747.71      5.87 o 
   5  -2   1     1931.00     2150.39     18.37 o 
   6  -2   1       21.11       25.28      1.77 o 
   7  -2   1      215.43      213.24      4.08 o 
   8  -2   1      558.54      582.40     13.22 o 
   9  -2   1      210.11      205.84      6.44 o 
  10  -2   1        8.24        4.27      2.97 o 
  11  -2   1      106.71       89.92      5.64 o 
 -11  -1   1       32.39       32.25      5.96 o 
 -10  -1   1        8.31        2.90      2.87 o 
  -9  -1   1       29.84       23.65      3.00 o 
  -8  -1   1       65.60       45.75      2.68 o 
  -7  -1   1      108.48       92.86      2.96 o 
  -6  -1   1     1440.15     1634.16     11.29 o 
  -5  -1   1        2.85        4.97      1.06 o 
  -4  -1   1      160.68      151.00      3.57 o 
  -3  -1   1      764.34      765.46      5.37 o 
  -2  -1   1        0.22        0.31      0.69 o 
  -1  -1   1       77.22       69.81      1.48 o 
   0  -1   1      731.54      734.12     14.85 o 
   1  -1   1      986.20     1003.39      5.70 o 
   2  -1   1     5404.38     5662.86     38.03 o 
   3  -1   1     4266.97     4423.06     37.11 o 
   4  -1   1     2031.33     2258.47     11.55 o 
   5  -1   1     4472.84     4837.32     21.10 o 
   6  -1   1        1.57        4.55      1.25 o 
   7  -1   1      284.00      289.29      5.48 o 
   8  -1   1        1.97        0.22      1.61 o 
   9  -1   1       12.52        7.97      2.74 o 
  10  -1   1        0.06       -1.39      2.84 o 
  11  -1   1       19.59       25.40      4.17 o 
 -11   0   1        0.04       -1.46      3.18 o 
 -10   0   1        0.01        1.47      3.45 o 
  -9   0   1        1.93        0.75      1.88 o 
  -8   0   1       84.33       71.90      2.98 o 
  -7   0   1        3.15        0.66      1.34 o 
  -6   0   1        7.40        4.26      1.23 o 
  -5   0   1      701.38      789.05      7.06 o 
  -4   0   1      289.82      277.83      4.80 o 
  -3   0   1     1019.46     1063.06     10.01 o 
  -2   0   1      143.61      142.39      1.86 o 
  -1   0   1       23.74       24.79      0.67 o 
   1   0   1      983.61      966.94      9.69 o 
   2   0   1     2220.59     2331.17     26.59 o 
   3   0   1     5775.48     6062.68     29.28 o 
   4   0   1       86.28      103.83      2.54 o 
   5   0   1      692.61      751.26      9.18 o 
   6   0   1       88.63       81.81      3.52 o 
   7   0   1       90.96       81.04      4.67 o 
   8   0   1       82.94       63.53      7.39 o 
   9   0   1       50.74       47.62      3.98 o 
  10   0   1      126.18      125.06      5.73 o 
  11   0   1       54.42       35.49      7.18 o 
 -11   1   1       60.13       72.18      5.13 o 
 -10   1   1       51.80       54.07      4.12 o 
  -9   1   1      213.36      207.88     10.68 o 
  -8   1   1        5.44        2.34      1.68 o 
  -7   1   1      375.02      350.95      6.38 o 
  -6   1   1      346.56      345.69      4.80 o 
  -5   1   1      317.75      341.00     18.74 o 
  -4   1   1      489.68      499.92      4.80 o 
  -3   1   1      267.34      263.88      5.15 o 
  -2   1   1     9490.95     9988.78     37.77 o 
  -1   1   1      616.59      584.88      6.22 o 
   0   1   1     4989.76     5094.49     69.46 o 
   1   1   1      981.23      969.76      5.28 o 
   2   1   1      776.78      772.97      8.20 o 
   3   1   1      267.67      266.16      3.74 o 
   4   1   1        4.39        4.38      0.94 o 
   5   1   1       38.03       31.66      2.37 o 
   6   1   1      228.45      234.10      4.51 o 
   7   1   1      106.58       99.04      3.67 o 
   8   1   1        2.78        2.23      1.74 o 
   9   1   1        3.73        2.10      2.57 o 
  10   1   1      248.05      254.02      7.97 o 
  11   1   1        0.39       -2.21      3.31 o 
 -11   2   1       10.84       10.35      4.77 o 
 -10   2   1       46.99       40.30      3.96 o 
  -9   2   1      100.64       96.01      3.63 o 
  -8   2   1       61.94       55.10      2.78 o 
  -7   2   1      762.10      808.14      8.03 o 
  -6   2   1      885.94      938.46     12.17 o 
  -5   2   1      423.55      442.12      6.14 o 
  -4   2   1     1227.05     1333.26     10.16 o 
  -3   2   1       67.19       65.91      1.94 o 
  -2   2   1    15724.49    17172.19    117.98 o 
  -1   2   1      400.29      443.25      4.69 o 
   0   2   1      645.56      640.77      9.56 o 
   1   2   1     1631.26     1688.18     13.18 o 
   2   2   1     1761.56     1707.47      8.56 o 
   3   2   1     1685.31     1726.49      9.23 o 
   4   2   1     2273.04     2559.80     12.93 o 
   5   2   1      162.05      177.24      3.23 o 
   6   2   1      315.86      332.36     11.06 o 
   7   2   1       11.28        7.51      1.65 o 
   8   2   1      133.53      127.19      3.75 o 
   9   2   1       15.07        8.86      4.16 o 
  10   2   1       15.07       15.92      5.28 o 
  11   2   1        0.41        3.55      3.51 o 
 -11   3   1       94.71       99.48      8.26 o 
 -10   3   1       21.77       12.10      4.99 o 
  -9   3   1      215.58      207.32      4.89 o 
  -8   3   1      544.06      560.23      7.14 o 
  -7   3   1      901.03      978.47      8.93 o 
  -6   3   1      583.95      632.21      8.95 o 
  -5   3   1       24.34       23.74      1.81 o 
  -4   3   1      967.49     1066.99      8.34 o 
  -3   3   1      228.47      214.12      3.44 o 
  -2   3   1     4819.35     4958.41     27.55 o 
  -1   3   1      239.99      242.27      4.98 o 
   0   3   1      105.54      117.14      1.79 o 
   1   3   1     1629.31     1639.51     11.00 o 
   2   3   1      214.02      234.79      2.76 o 
   3   3   1      135.13      136.33      2.39 o 
   4   3   1      561.24      624.01      6.77 o 
   5   3   1      147.30      146.36      3.06 o 
   6   3   1      532.86      618.52      7.61 o 
   7   3   1        1.30        1.75      1.46 o 
   8   3   1      364.76      403.76      6.24 o 
   9   3   1        2.79        2.76      2.43 o 
  10   3   1      112.60      119.96      5.79 o 
  11   3   1      201.08      230.48     12.03 o 
 -11   4   1      148.58      141.99      9.70 o 
 -10   4   1       27.93       23.85      5.42 o 
  -9   4   1      424.42      425.04      8.60 o 
  -8   4   1        7.79        3.38      1.80 o 
  -7   4   1      483.49      507.75      8.53 o 
  -6   4   1       61.96       61.53      2.49 o 
  -5   4   1       20.58       16.58      1.53 o 
  -4   4   1       14.45        8.83      1.79 o 
  -3   4   1     1346.68     1359.71     10.06 o 
  -2   4   1      251.69      266.92      6.40 o 
  -1   4   1     4562.30     4949.86     28.68 o 
   0   4   1      216.63      229.94      2.75 o 
   1   4   1       22.85       22.08      1.12 o 
   2   4   1      369.40      370.81      3.73 o 
   3   4   1      745.48      799.09     17.07 o 
   4   4   1      146.02      155.08      2.96 o 
   5   4   1      149.85      151.65      3.46 o 
   6   4   1     1784.77     1994.61     20.54 o 
   7   4   1       57.30       51.64      2.72 o 
   8   4   1      810.59      912.93      9.51 o 
   9   4   1      453.78      515.13      9.76 o 
  10   4   1        0.62        1.40      4.28 o 
  11   4   1        8.59       13.97      6.14 o 
 -11   5   1       80.48       69.23      8.20 o 
 -10   5   1        0.29        1.46      4.16 o 
  -9   5   1       90.49       78.68      6.97 o 
  -8   5   1       77.38       69.97      4.09 o 
  -7   5   1        0.05       -1.48      1.48 o 
  -6   5   1       56.91       44.62      2.26 o 
  -5   5   1       72.41       65.96      5.49 o 
  -4   5   1       72.05       55.57      1.89 o 
  -3   5   1      494.03      546.86      6.61 o 
  -2   5   1        5.40        4.91      0.95 o 
  -1   5   1       47.91       41.63      2.28 o 
   0   5   1       58.72       48.66      1.58 o 
   1   5   1     1327.79     1409.94      8.93 o 
   2   5   1     1025.43     1129.12      7.37 o 
   3   5   1       84.17       64.14      1.93 o 
   4   5   1     1001.27     1057.75     12.33 o 
   5   5   1       21.80       19.19      2.29 o 
   6   5   1      684.74      736.12      7.96 o 
   7   5   1      142.56      152.75      5.35 o 
   8   5   1        2.05       -0.11      1.86 o 
   9   5   1      144.01      138.78      8.52 o 
  10   5   1       42.07       33.74      6.31 o 
  -9   6   1       20.37       23.04      5.26 o 
  -8   6   1      119.18      121.49      5.09 o 
  -7   6   1       29.21       18.86      2.76 o 
  -6   6   1       30.96       29.36      2.61 o 
  -5   6   1      190.28      177.36      3.47 o 
  -4   6   1       26.15       13.58      2.05 o 
  -3   6   1      486.94      503.98      5.16 o 
  -2   6   1        0.80       -0.40      0.89 o 
  -1   6   1      389.14      399.45      4.41 o 
   0   6   1      457.04      514.16      4.96 o 
   1   6   1     1659.06     1832.70     14.37 o 
   2   6   1      295.48      252.98      3.47 o 
   3   6   1      272.26      295.79      3.96 o 
   4   6   1      589.15      639.19      6.69 o 
   5   6   1      176.05      160.15      3.52 o 
   6   6   1      352.11      345.58      5.36 o 
   7   6   1      678.26      744.45     11.04 o 
   8   6   1      128.13      122.37      5.26 o 
   9   6   1        0.53        4.44      4.18 o 
  10   6   1       57.82       61.49      7.25 o 
 -10   7   1        0.56       -2.62      6.03 o 
  -9   7   1      157.86      185.62     11.11 o 
  -8   7   1       50.09       36.04      5.17 o 
  -7   7   1       15.21       11.64      3.53 o 
  -6   7   1        0.06       -1.09      2.10 o 
  -5   7   1      587.10      632.07     16.31 o 
  -4   7   1      111.08       98.89      4.20 o 
  -3   7   1     1140.26     1189.31     14.76 o 
  -2   7   1      947.48     1042.99     12.33 o 
  -1   7   1        0.06        0.77      1.01 o 
   0   7   1      415.03      408.75      4.78 o 
   1   7   1        4.48        0.66      0.94 o 
   2   7   1       50.33       39.54      1.79 o 
   3   7   1        0.41       -0.34      1.05 o 
   4   7   1        7.44        3.78      1.26 o 
   5   7   1      890.13      912.27      8.35 o 
   6   7   1        2.81        1.60      2.24 o 
   7   7   1      121.55      100.45      4.78 o 
   8   7   1        7.04        5.96      2.97 o 
   9   7   1        4.56        2.52      4.28 o 
  10   7   1        9.54        2.87      4.99 o 
 -10   8   1      111.61      135.78     11.44 o 
  -9   8   1        5.72        5.42      5.74 o 
  -8   8   1       12.18       11.50      3.29 o 
  -7   8   1      201.31      184.82      6.21 o 
  -6   8   1        0.07       -2.23      2.23 o 
  -5   8   1      547.14      578.23     21.70 o 
  -4   8   1       81.25       66.35      2.92 o 
  -3   8   1       76.48       68.01      2.46 o 
  -2   8   1       25.91       23.36      1.85 o 
  -1   8   1      227.79      219.15      3.85 o 
   0   8   1      346.97      354.83      4.75 o 
   1   8   1      511.58      525.95      5.68 o 
   2   8   1      551.53      519.42     14.54 o 
   3   8   1      621.16      605.98     16.85 o 
   4   8   1      189.86      198.82      3.86 o 
   5   8   1       56.26       42.45      3.37 o 
   6   8   1       29.47       34.61      4.25 o 
   7   8   1       74.55       64.07      8.21 o 
   8   8   1       32.94       38.12      4.19 o 
   9   8   1       46.49       55.66      7.46 o 
  10   8   1       70.46       75.26      8.14 o 
  -9   9   1        4.81        2.21      6.00 o 
  -8   9   1      314.66      381.92     15.24 o 
  -7   9   1      250.35      254.31     26.29 o 
  -6   9   1       59.06       58.67      4.10 o 
  -5   9   1      109.88      114.00      5.32 o 
  -4   9   1        1.11       -0.60      2.06 o 
  -3   9   1      627.98      715.72     10.24 o 
  -2   9   1       32.68       27.80      2.06 o 
  -1   9   1      508.94      548.36      6.37 o 
   0   9   1      168.03      152.87      3.49 o 
   1   9   1     2178.94     2337.11     29.26 o 
   2   9   1      578.51      574.17      7.88 o 
   3   9   1      101.69       79.58      3.95 o 
   4   9   1      707.26      715.83     12.92 o 
   5   9   1      147.30      130.33      5.17 o 
   6   9   1      108.68       99.01      4.87 o 
   7   9   1        2.44        4.30      2.94 o 
   8   9   1       65.20       67.74      4.89 o 
   9   9   1       17.46       20.74      6.39 o 
  -8  10   1       74.00       61.94      6.31 o 
  -7  10   1        0.12       -0.97      3.01 o 
  -6  10   1        0.06        2.14      2.81 o 
  -5  10   1      234.21      243.95      6.96 o 
  -4  10   1      431.39      464.20      9.01 o 
  -3  10   1      198.17      204.15     11.54 o 
  -2  10   1      106.44       99.65      3.24 o 
  -1  10   1     1292.40     1414.06     11.19 o 
   0  10   1      102.18       91.62      3.14 o 
   1  10   1      441.96      446.20      5.87 o 
   2  10   1      436.80      450.30     14.06 o 
   3  10   1       77.79       54.90      3.74 o 
   4  10   1       85.60       79.31      4.28 o 
   5  10   1       13.28       21.55      3.64 o 
   6  10   1       14.94       14.00      5.28 o 
   7  10   1        2.16       -0.30      3.03 o 
   8  10   1        2.10       -0.49      3.53 o 
  -8  11   1       12.07        9.89      6.49 o 
  -7  11   1        3.94        2.21      3.37 o 
  -6  11   1      318.06      337.21      8.86 o 
  -5  11   1        0.81        0.33      2.77 o 
  -4  11   1      182.66      190.57      6.35 o 
  -3  11   1      425.54      454.56     10.58 o 
  -2  11   1       25.02       20.53      2.97 o 
  -1  11   1       74.26       61.22      2.95 o 
   0  11   1      229.41      232.90      7.95 o 
   1  11   1       32.78       31.99      3.34 o 
   2  11   1      111.54       91.99      4.48 o 
   3  11   1        2.42        0.77      2.33 o 
   4  11   1      134.30      131.43      5.46 o 
   5  11   1        3.24        2.43      2.70 o 
   6  11   1        0.50        2.78      3.01 o 
   7  11   1        2.63        0.82      3.31 o 
   8  11   1       32.90       40.16      5.06 o 
  -7  12   1       75.28       87.11      6.08 o 
  -6  12   1        2.33        4.52      3.51 o 
  -5  12   1      177.91      177.88      6.69 o 
  -4  12   1        1.15        3.92      2.97 o 
  -3  12   1        0.03       -2.02      2.88 o 
  -2  12   1       36.48       31.80      5.14 o 
  -1  12   1       18.35       18.48      2.89 o 
   0  12   1       14.10       10.79      2.67 o 
   1  12   1       38.25       29.65      4.86 o 
   2  12   1        6.16        4.45      2.62 o 
   3  12   1        7.88        1.86      5.04 o 
   4  12   1        2.99        0.81      2.79 o 
   5  12   1       35.46       36.63      4.31 o 
   6  12   1      143.62      181.23      7.10 o 
   7  12   1       47.64       60.27      5.78 o 
  -6  13   1        2.37        0.71      4.66 o 
  -5  13   1      262.01      298.17     12.81 o 
  -4  13   1        0.97       -0.31      3.01 o 
  -3  13   1        6.30        6.45      3.03 o 
  -2  13   1        1.74        2.92      3.98 o 
  -1  13   1       36.02       32.63      5.36 o 
   0  13   1       23.76       25.60      5.14 o 
   1  13   1        0.78        2.82      3.93 o 
   2  13   1        1.45        1.74      2.80 o 
   3  13   1       12.11       13.04      3.40 o 
   4  13   1      115.74      118.24      5.99 o 
   5  13   1       57.48       67.02      5.29 o 
   6  13   1       59.72       64.14      5.43 o 
  -4  14   1        1.10       -1.97      3.36 o 
  -3  14   1       11.06        7.09      4.71 o 
  -2  14   1        3.33        4.31      4.50 o 
  -1  14   1       52.68       47.89      6.54 o 
   0  14   1       12.06        5.62      4.47 o 
   1  14   1        4.57        5.63      4.90 o 
   2  14   1       17.93       18.74      5.48 o 
   3  14   1       47.63       43.98      4.80 o 
   4  14   1       37.88       33.12      6.83 o 
  -1  15   1      109.32      106.51      8.67 o 
   0  15   1      110.99      133.68      9.53 o 
   1  15   1        1.39        1.61      4.90 o 
  -2 -15   2       24.77       29.23      4.57 o 
  -1 -15   2       13.00       12.25      5.56 o 
   0 -15   2       77.89       78.90      8.04 o 
  -4 -14   2        0.00       -2.90      3.42 o 
  -3 -14   2        3.30        3.03      3.44 o 
  -2 -14   2        0.04        2.13      3.19 o 
  -1 -14   2      133.08      141.57      6.24 o 
   0 -14   2       32.31       39.76      4.54 o 
   1 -14   2       83.70       92.67      7.69 o 
   2 -14   2       51.19       60.37      6.75 o 
   3 -14   2        3.32        5.62      4.22 o 
   4 -14   2      111.82      108.88      8.30 o 
  -6 -13   2        0.89        5.56      3.74 o 
  -5 -13   2        6.19        2.52      3.40 o 
  -4 -13   2        4.23        1.80      3.18 o 
  -3 -13   2      194.09      199.20      7.10 o 
  -2 -13   2       60.07       58.77      4.46 o 
  -1 -13   2       32.34       28.95      3.62 o 
   0 -13   2       51.13       51.47      4.12 o 
   1 -13   2      145.62      149.40      5.81 o 
   2 -13   2      179.54      175.49      9.04 o 
   3 -13   2       13.62       15.87      4.48 o 
   4 -13   2       94.94       96.28      5.33 o 
   5 -13   2       18.62       12.92      5.33 o 
   6 -13   2        0.13        0.08      5.69 o 
  -7 -12   2       55.47       61.28      5.20 o 
  -6 -12   2      248.12      270.90     11.47 o 
  -5 -12   2      263.06      287.62      8.48 o 
  -4 -12   2      201.28      223.97      7.26 o 
  -3 -12   2       13.83       12.85      3.88 o 
  -2 -12   2      199.90      233.47      6.94 o 
  -1 -12   2      214.23      216.30      6.56 o 
   0 -12   2      358.12      372.81     15.21 o 
   1 -12   2        7.90        6.74      2.43 o 
   2 -12   2       43.27       40.89      3.42 o 
   3 -12   2        4.89        0.19      2.49 o 
   4 -12   2       30.98       23.77      3.50 o 
   5 -12   2       12.21       11.10      3.17 o 
   6 -12   2       21.29       16.92      6.02 o 
   7 -12   2       62.19       59.19      8.49 o 
  -8 -11   2       30.43       27.16      4.54 o 
  -7 -11   2      290.68      332.76      9.36 o 
  -6 -11   2      197.47      197.14      7.71 o 
  -5 -11   2      109.09      114.93      5.48 o 
  -4 -11   2      385.24      387.29      8.86 o 
  -3 -11   2        5.96        6.06      2.71 o 
  -2 -11   2      313.16      337.69     14.96 o 
  -1 -11   2       41.55       30.46      3.32 o 
   0 -11   2       33.53       25.87      2.98 o 
   1 -11   2       20.91       17.88      2.13 o 
   2 -11   2       33.16       25.12      2.34 o 
   3 -11   2        0.02       -0.74      1.73 o 
   4 -11   2      289.37      290.42     10.94 o 
   5 -11   2      110.68      100.44      4.89 o 
   6 -11   2       12.48       11.86      3.23 o 
   7 -11   2       18.44       17.47      6.14 o 
   8 -11   2       33.07       31.16      7.54 o 
  -9 -10   2      128.25      135.75      9.96 o 
  -8 -10   2       20.61       19.00      3.97 o 
  -7 -10   2       28.30       28.75      4.05 o 
  -6 -10   2      302.10      304.34      8.26 o 
  -5 -10   2       11.49        7.52      2.83 o 
  -4 -10   2      121.19      111.73      9.90 o 
  -3 -10   2       59.29       40.60      3.56 o 
  -2 -10   2       23.34       18.34      2.82 o 
  -1 -10   2      129.91      128.51      4.72 o 
   0 -10   2        0.03       -0.71      1.45 o 
   1 -10   2       31.95       36.08      3.07 o 
   2 -10   2      105.05       96.01      3.21 o 
   3 -10   2      368.18      379.74      8.23 o 
   4 -10   2       26.04       19.43      3.23 o 
   5 -10   2      198.29      200.47      5.43 o 
   6 -10   2       61.81       67.32      4.24 o 
   7 -10   2      123.88      136.74      8.75 o 
   8 -10   2      218.49      231.04     11.54 o 
  -9  -9   2        5.58        4.27      3.64 o 
  -8  -9   2       20.85       18.21      5.63 o 
  -7  -9   2       41.24       38.81      4.22 o 
  -6  -9   2       87.09       79.02     10.52 o 
  -5  -9   2      278.57      272.03     14.19 o 
  -4  -9   2      662.94      683.54     17.39 o 
  -3  -9   2      983.07     1068.15     25.94 o 
  -2  -9   2      189.70      162.25      5.06 o 
  -1  -9   2      168.38      179.42      4.80 o 
   0  -9   2      156.85      142.95      3.35 o 
   1  -9   2       95.62       77.46      2.73 o 
   2  -9   2       56.35       46.30      2.36 o 
   3  -9   2       80.39       68.67      3.37 o 
   4  -9   2       11.08        5.65      1.61 o 
   5  -9   2       94.02       83.57      3.14 o 
   6  -9   2      403.20      435.03      6.49 o 
   7  -9   2       55.10       60.28      6.60 o 
   8  -9   2       52.77       56.33      7.18 o 
   9  -9   2      147.97      183.01     11.24 o 
 -10  -8   2       14.01       17.80      4.25 o 
  -9  -8   2       17.72       17.28      3.90 o 
  -8  -8   2      145.99      166.28      6.58 o 
  -7  -8   2        0.70        1.64      2.59 o 
  -6  -8   2       47.12       42.78      3.68 o 
  -5  -8   2     1028.21     1107.44     13.63 o 
  -4  -8   2        4.66        4.77      2.15 o 
  -3  -8   2      589.47      607.37      9.24 o 
  -2  -8   2        4.69        1.79      0.86 o 
  -1  -8   2       29.34       17.63      1.54 o 
   0  -8   2        0.14        0.03      1.15 o 
   1  -8   2       19.16       22.38      1.81 o 
   2  -8   2      356.84      352.13      7.01 o 
   3  -8   2        3.44        0.44      1.25 o 
   4  -8   2      348.12      346.59      5.16 o 
   5  -8   2        0.17        0.65      1.47 o 
   6  -8   2       32.59       20.82      2.77 o 
   7  -8   2       85.89       92.21      4.44 o 
   8  -8   2        0.41       -2.12      4.08 o 
   9  -8   2       78.25       74.15      7.84 o 
  10  -8   2        4.86        3.75      5.43 o 
 -10  -7   2      193.15      256.06     10.11 o 
  -9  -7   2        7.40        8.50      3.32 o 
  -8  -7   2        2.54        3.79      2.91 o 
  -7  -7   2      606.54      634.76     10.89 o 
  -6  -7   2        5.69        5.72      2.95 o 
  -5  -7   2      509.54      513.16      8.93 o 
  -4  -7   2      462.96      466.09     12.46 o 
  -3  -7   2      674.16      689.10      9.32 o 
  -2  -7   2      462.81      505.40      7.62 o 
  -1  -7   2      121.25      110.93      2.41 o 
   0  -7   2      168.46      153.49      2.99 o 
   1  -7   2      313.00      313.88      5.39 o 
   2  -7   2      412.23      417.67      5.06 o 
   3  -7   2       54.93       40.67      1.96 o 
   4  -7   2      529.87      527.11      7.34 o 
   5  -7   2      341.88      359.21      5.68 o 
   6  -7   2       12.64        9.02      1.76 o 
   7  -7   2      129.56      119.76      4.74 o 
   8  -7   2       40.12       37.23      3.68 o 
   9  -7   2      132.63      132.97      9.01 o 
  10  -7   2        1.60        4.91      5.40 o 
 -10  -6   2       19.25       16.43      3.99 o 
  -9  -6   2       83.79       70.61      6.41 o 
  -8  -6   2        6.81        8.70      2.82 o 
  -7  -6   2        1.17        0.26      2.27 o 
  -6  -6   2       59.76       48.77      3.55 o 
  -5  -6   2      164.49      136.21      7.97 o 
  -4  -6   2        1.11        0.64      1.69 o 
  -3  -6   2      471.02      463.28      7.28 o 
  -2  -6   2     1814.11     1907.32     38.16 o 
  -1  -6   2      911.14     1079.32     22.63 o 
   0  -6   2      116.71       94.16      2.25 o 
   1  -6   2        3.63        2.34      0.92 o 
   2  -6   2      244.74      250.89      5.58 o 
   3  -6   2     1031.30     1141.21     21.30 o 
   4  -6   2      571.84      596.90      6.15 o 
   5  -6   2       45.60       35.73      2.44 o 
   6  -6   2      158.24      158.02      5.84 o 
   7  -6   2      117.09      103.06      4.42 o 
   8  -6   2       20.63       16.45      2.95 o 
   9  -6   2       14.81       16.15      3.34 o 
  10  -6   2       18.32       16.65      5.59 o 
 -11  -5   2        1.40        5.13      5.05 o 
 -10  -5   2        7.72        6.52      3.35 o 
  -9  -5   2        5.60        2.87      4.15 o 
  -8  -5   2        0.26        1.07      2.42 o 
  -7  -5   2       71.35       51.81      3.66 o 
  -6  -5   2       54.67       39.82      3.00 o 
  -5  -5   2        8.29        3.53      1.14 o 
  -4  -5   2      152.07      119.64      3.92 o 
  -3  -5   2      750.37      760.42      8.89 o 
  -2  -5   2      240.37      232.40      4.60 o 
  -1  -5   2      534.86      591.39      4.86 o 
   0  -5   2     4037.90     4478.80     29.32 o 
   1  -5   2     2487.33     2635.28     12.87 o 
   2  -5   2      649.02      675.54      5.68 o 
   3  -5   2      513.64      514.42      5.10 o 
   4  -5   2       97.86       97.19      2.50 o 
   5  -5   2        0.01       -0.08      1.12 o 
   6  -5   2       11.58        7.91      1.53 o 
   7  -5   2      651.93      744.19     10.26 o 
   8  -5   2       39.96       31.71      3.75 o 
   9  -5   2      282.82      277.78      7.46 o 
  10  -5   2       40.88       46.62      7.99 o 
  11  -5   2        1.21       -0.20      5.14 o 
 -11  -4   2        9.12        6.22      5.31 o 
 -10  -4   2        2.28        1.54      2.91 o 
  -9  -4   2        8.38        4.76      2.77 o 
  -8  -4   2      214.55      217.46      6.27 o 
  -7  -4   2      134.91      117.88      3.33 o 
  -6  -4   2      108.15      101.00      2.83 o 
  -5  -4   2      296.13      286.16      3.97 o 
  -4  -4   2      550.70      570.49      9.47 o 
  -3  -4   2      569.94      580.17      7.19 o 
  -2  -4   2     4112.28     4326.62     23.42 o 
  -1  -4   2      288.59      291.42      6.81 o 
   0  -4   2      419.02      511.54      7.63 o 
   1  -4   2     1423.21     1468.49      8.16 o 
   2  -4   2      550.49      516.71      4.89 o 
   3  -4   2        0.59       -0.33      0.89 o 
   4  -4   2     1712.67     1923.25     11.09 o 
   5  -4   2      666.66      701.46      6.50 o 
   6  -4   2       57.77       43.92      2.18 o 
   7  -4   2       12.19        9.05      1.67 o 
   8  -4   2       53.93       45.97      3.65 o 
   9  -4   2        3.24        1.63      2.66 o 
  10  -4   2       38.90       29.16      4.00 o 
  11  -4   2      154.83      142.71      9.95 o 
 -11  -3   2        0.68        1.87      4.71 o 
 -10  -3   2        0.34       -2.31      2.73 o 
  -9  -3   2       70.90       58.48      4.09 o 
  -8  -3   2        1.85        0.39      1.68 o 
  -7  -3   2       99.22       92.39      4.30 o 
  -6  -3   2       13.12       11.90      2.14 o 
  -5  -3   2        6.24        2.32      1.05 o 
  -4  -3   2     2248.41     2502.89     29.51 o 
  -3  -3   2       66.73       50.74      1.45 o 
  -2  -3   2     1189.55     1240.41      9.65 o 
  -1  -3   2      855.21      844.97      7.15 o 
   0  -3   2       84.37       66.48      1.86 o 
   1  -3   2      193.04      164.76      2.22 o 
   2  -3   2        8.99        9.83      0.90 o 
   3  -3   2      183.68      171.72      2.60 o 
   4  -3   2        2.23        0.94      0.87 o 
   5  -3   2      563.14      613.17     11.55 o 
   6  -3   2      159.48      164.65      3.36 o 
   7  -3   2       37.23       29.35      2.25 o 
   8  -3   2        3.50        1.23      2.14 o 
   9  -3   2       10.47        8.68      2.91 o 
  10  -3   2       49.77       47.96      4.44 o 
  11  -3   2      103.95      107.47      9.80 o 
 -10  -2   2       48.39       44.93      3.29 o 
  -9  -2   2        6.53        4.16      1.97 o 
  -8  -2   2      255.87      264.88      5.00 o 
  -7  -2   2        0.66        0.52      1.38 o 
  -6  -2   2      335.72      325.17      6.05 o 
  -5  -2   2        0.84       -0.19      0.96 o 
  -4  -2   2      299.30      297.23      3.73 o 
  -3  -2   2       42.45       23.08      1.23 o 
  -2  -2   2      817.33      861.99     11.90 o 
  -1  -2   2      589.31      626.34      9.89 o 
   0  -2   2     4024.44     4377.21     18.10 o 
   1  -2   2     7855.72     8077.38     30.67 o 
   2  -2   2       42.03       37.32      1.25 o 
   3  -2   2     1992.66     2248.67     45.44 o 
   4  -2   2      192.88      176.49      2.72 o 
   5  -2   2      145.20      128.86      3.75 o 
   6  -2   2        4.94        2.82      1.38 o 
   7  -2   2      253.97      250.69      9.23 o 
   8  -2   2      307.04      309.51     13.49 o 
   9  -2   2       90.17       86.57      4.70 o 
  10  -2   2      282.17      297.39      8.14 o 
  11  -2   2       50.82       52.60      5.00 o 
 -11  -1   2       47.82       54.34      6.60 o 
 -10  -1   2      140.66      143.54      7.89 o 
  -9  -1   2        1.07       -0.84      1.76 o 
  -8  -1   2      610.49      616.94      7.43 o 
  -7  -1   2      224.86      227.85      4.33 o 
  -6  -1   2        2.80        5.22      1.28 o 
  -5  -1   2       18.76       11.51      1.25 o 
  -4  -1   2      362.00      405.80      4.72 o 
  -3  -1   2      132.72      124.59      4.24 o 
  -2  -1   2     5085.86     5444.00     21.80 o 
  -1  -1   2       93.10       75.43      1.20 o 
   0  -1   2     1465.19     1488.36      7.34 o 
   1  -1   2       16.26       11.17      0.68 o 
   2  -1   2     2151.62     2302.33     22.44 o 
   3  -1   2       93.52       63.71      1.41 o 
   4  -1   2      140.17      148.43      3.68 o 
   5  -1   2      671.14      639.30      5.71 o 
   6  -1   2      369.18      324.82      9.04 o 
   7  -1   2       99.01       93.56      4.05 o 
   8  -1   2     1071.35     1175.41     14.18 o 
   9  -1   2        0.11        0.65      2.39 o 
  10  -1   2       84.40       77.98     10.12 o 
  11  -1   2        0.72        0.65      3.36 o 
 -11   0   2        0.32       -0.03      3.13 o 
 -10   0   2      117.80      102.52      5.09 o 
  -9   0   2       14.79        4.91      1.95 o 
  -8   0   2      217.13      212.36     10.64 o 
  -7   0   2        4.73        2.76      1.41 o 
  -6   0   2     1222.21     1267.18      9.57 o 
  -5   0   2     1359.08     1505.56      9.87 o 
  -4   0   2       15.45       14.74      1.19 o 
  -3   0   2     2073.74     2374.65     38.74 o 
  -2   0   2     4166.00     4384.89     35.47 o 
  -1   0   2      227.00      247.23      2.18 o 
   0   0   2      179.97      160.80      1.57 o 
   1   0   2     1470.44     1483.23     11.32 o 
   2   0   2       14.86        7.59      1.05 o 
   3   0   2     3156.70     3250.71     40.50 o 
   4   0   2       94.68       60.27      2.31 o 
   5   0   2      332.44      391.32      4.43 o 
   6   0   2     1221.76     1308.94     13.65 o 
   7   0   2       30.26       26.81      2.10 o 
   8   0   2       39.55       39.30      3.48 o 
   9   0   2       89.64       75.32      4.47 o 
  10   0   2      111.98      114.26      5.63 o 
  11   0   2        0.75        5.26      3.45 o 
 -11   1   2        7.99        5.17      4.68 o 
 -10   1   2      119.04      125.31      4.42 o 
  -9   1   2        3.55        1.06      1.88 o 
  -8   1   2     1122.97     1277.61     11.10 o 
  -7   1   2       31.93       25.54      2.52 o 
  -6   1   2        0.14       -0.55      1.10 o 
  -5   1   2      101.03       97.68      2.55 o 
  -4   1   2     1737.41     1845.86     19.70 o 
  -3   1   2     1663.85     1701.53     11.23 o 
  -2   1   2     2362.27     2452.56     20.45 o 
  -1   1   2        0.47        0.55      0.35 o 
   0   1   2      272.01      280.07      2.88 o 
   1   1   2     9702.26     9734.71     37.65 o 
   2   1   2       85.89       97.23      2.64 o 
   3   1   2      700.38      735.51      9.07 o 
   4   1   2     1537.96     1627.31     12.43 o 
   5   1   2      448.97      455.22      5.69 o 
   6   1   2       60.23       45.34      2.17 o 
   7   1   2      509.54      547.72      9.59 o 
   8   1   2      441.31      480.67      9.00 o 
   9   1   2       29.79       23.77      5.00 o 
  10   1   2      123.06      118.97      5.71 o 
  11   1   2       17.09       20.76      4.30 o 
 -11   2   2        0.07       -1.11      4.51 o 
 -10   2   2      139.53      128.52      8.21 o 
  -9   2   2      189.37      181.79      4.66 o 
  -8   2   2        1.17       -1.05      1.56 o 
  -7   2   2       16.58       12.15      1.72 o 
  -6   2   2      505.17      500.47      5.85 o 
  -5   2   2       16.56       10.24      1.27 o 
  -4   2   2      113.33      100.28      2.93 o 
  -3   2   2        0.73        0.72      0.97 o 
  -2   2   2    11730.96    12475.04     84.92 o 
  -1   2   2    26573.98    27853.29    115.63 o 
   0   2   2      525.32      542.62      6.48 o 
   1   2   2     1604.20     1609.40      7.92 o 
   2   2   2     3217.24     3286.33     14.17 o 
   3   2   2      754.99      740.53      5.48 o 
   4   2   2      223.08      231.86      3.32 o 
   5   2   2      279.31      240.40      3.75 o 
   6   2   2      413.58      449.38      5.51 o 
   7   2   2       39.09       34.56      2.38 o 
   8   2   2       31.40       31.01      3.25 o 
   9   2   2        4.79        2.84      2.64 o 
  10   2   2        0.64       -2.28      2.89 o 
  11   2   2       23.81       22.63      4.29 o 
 -10   3   2        0.00        1.46      4.21 o 
  -9   3   2      230.14      236.88      6.62 o 
  -8   3   2      125.53      117.21      3.70 o 
  -7   3   2      754.11      813.10     13.51 o 
  -6   3   2       49.33       35.36      2.10 o 
  -5   3   2        1.69        1.00      1.05 o 
  -4   3   2     1667.64     2068.70     11.34 o 
  -3   3   2        1.09        5.37      0.82 o 
  -2   3   2       33.02       37.99      4.12 o 
  -1   3   2     3902.24     4177.35     40.25 o 
   0   3   2     2083.29     2025.90     22.17 o 
   1   3   2       91.02       90.18      1.94 o 
   2   3   2        2.27        3.10      0.91 o 
   3   3   2      336.90      315.13      5.02 o 
   4   3   2      563.15      589.30      5.50 o 
   5   3   2        0.27        2.59      1.18 o 
   6   3   2       11.11       10.93      1.60 o 
   7   3   2       91.70       79.63      2.99 o 
   8   3   2      165.96      172.33      5.56 o 
   9   3   2       41.22       36.99      3.85 o 
  10   3   2        0.94       -0.79      3.04 o 
  11   3   2       79.94       94.14      8.86 o 
 -11   4   2       11.87       10.08      6.92 o 
  -9   4   2      260.75      252.76     13.59 o 
  -8   4   2      129.57      107.76      4.64 o 
  -7   4   2       47.57       41.04      2.41 o 
  -6   4   2      133.50      112.67      4.59 o 
  -5   4   2       49.22       31.89      1.82 o 
  -4   4   2      733.89      717.20      6.00 o 
  -3   4   2     1871.74     2071.82     10.89 o 
  -2   4   2     2051.68     2233.94     11.82 o 
  -1   4   2      534.77      581.45     10.35 o 
   0   4   2      791.40      839.66      8.32 o 
   1   4   2      918.47      911.97      9.53 o 
   2   4   2      255.22      254.01      3.23 o 
   3   4   2     1085.61     1153.86     14.47 o 
   4   4   2      262.17      246.64      3.71 o 
   5   4   2        1.06        0.18      1.51 o 
   6   4   2      842.92      895.15      8.23 o 
   7   4   2       10.29        5.00      1.67 o 
   8   4   2       55.87       46.59      3.62 o 
   9   4   2       50.53       47.05      4.16 o 
  10   4   2        1.31        3.38      5.13 o 
  11   4   2       15.74       15.67      6.52 o 
 -11   5   2       32.31       35.67      8.17 o 
 -10   5   2       87.62       93.80      9.10 o 
  -9   5   2       36.20       37.90      4.05 o 
  -8   5   2       75.27       58.38      5.42 o 
  -7   5   2      177.03      199.98      7.84 o 
  -6   5   2      197.54      183.48      3.82 o 
  -5   5   2       20.94       20.91      1.66 o 
  -4   5   2     2070.63     2203.85     23.53 o 
  -3   5   2      649.91      744.83     10.43 o 
  -2   5   2       54.06       37.67      1.44 o 
  -1   5   2     1625.66     1789.35     14.74 o 
   0   5   2     1392.20     1420.59     15.16 o 
   1   5   2      806.74      868.20     10.13 o 
   2   5   2      200.30      225.33      3.22 o 
   3   5   2      139.33      121.02      2.60 o 
   4   5   2      192.84      181.81      3.42 o 
   5   5   2       28.92       22.98      1.87 o 
   6   5   2        0.05        1.16      1.41 o 
   7   5   2        0.13        1.61      1.64 o 
   8   5   2       33.38       23.77      3.13 o 
   9   5   2      143.89      132.55      8.69 o 
  11   5   2       42.40       55.44      8.67 o 
 -10   6   2        0.37       -5.30      5.63 o 
  -9   6   2        4.01        5.45      3.34 o 
  -8   6   2        4.45        1.99      2.65 o 
  -7   6   2       11.90        7.33      3.15 o 
  -6   6   2      496.60      514.87     11.11 o 
  -5   6   2       48.17       36.34      1.97 o 
  -4   6   2        4.55        3.99      1.12 o 
  -3   6   2      209.92      219.39      5.19 o 
  -2   6   2      358.84      431.98      4.54 o 
  -1   6   2      301.62      313.05      3.86 o 
   0   6   2     1040.25     1099.64     15.43 o 
   1   6   2      221.22      216.08      3.68 o 
   2   6   2      632.53      679.00      6.03 o 
   3   6   2     1307.52     1417.32      9.59 o 
   4   6   2        1.93        1.04      1.14 o 
   5   6   2       85.05       73.57      2.66 o 
   6   6   2       47.74       39.42      2.43 o 
   7   6   2      300.72      290.61      5.39 o 
   8   6   2       85.12       69.39      4.58 o 
   9   6   2      100.31       95.84      7.78 o 
  10   6   2       81.65       95.25      8.46 o 
 -10   7   2        1.65        2.21      5.99 o 
  -9   7   2       27.98       36.23      4.42 o 
  -8   7   2      238.03      265.55     12.30 o 
  -7   7   2       17.45       15.50      2.92 o 
  -6   7   2      390.63      436.07     10.91 o 
  -5   7   2     1012.40     1133.64     13.31 o 
  -4   7   2       31.87       28.93      3.21 o 
  -3   7   2      714.02      780.96      6.79 o 
  -2   7   2      895.75      928.22      9.24 o 
  -1   7   2       16.68       11.22      1.33 o 
   0   7   2      547.30      594.57      5.86 o 
   1   7   2       26.83       23.90      1.62 o 
   2   7   2      336.75      348.11      4.64 o 
   3   7   2        0.32        0.55      1.10 o 
   4   7   2        4.03        2.52      1.71 o 
   5   7   2      264.03      251.01      6.22 o 
   6   7   2       27.19       12.41      1.93 o 
   7   7   2       28.09       20.18      3.13 o 
   8   7   2        1.97        0.26      2.73 o 
   9   7   2        0.72        0.58      4.25 o 
  10   7   2        0.09        0.06      5.00 o 
 -10   8   2       41.91       39.79      8.30 o 
  -9   8   2       22.83       24.40      4.17 o 
  -8   8   2        0.78       -0.36      4.31 o 
  -7   8   2      348.44      376.54     13.62 o 
  -6   8   2      112.11       99.98      8.63 o 
  -5   8   2      322.71      317.98      7.40 o 
  -4   8   2       75.84       61.75      6.14 o 
  -3   8   2      167.95      170.55      3.46 o 
  -2   8   2       64.92       58.74      2.33 o 
  -1   8   2      825.37      933.98      7.94 o 
   0   8   2       17.74       11.81      1.95 o 
   1   8   2       91.39      109.99      2.84 o 
   2   8   2        0.03        0.50      1.08 o 
   3   8   2       64.30       52.73      3.14 o 
   4   8   2      125.44      104.22      3.07 o 
   5   8   2       91.59       73.11      3.97 o 
   6   8   2      236.45      281.70      8.42 o 
   7   8   2       46.21       52.62      4.07 o 
   8   8   2        8.47        5.32      3.04 o 
   9   8   2       91.67       87.26      8.14 o 
  -9   9   2       74.56       80.94      9.23 o 
  -8   9   2        0.02       -2.24      3.13 o 
  -7   9   2      190.31      200.12     12.70 o 
  -6   9   2       99.99       82.87      4.66 o 
  -5   9   2       64.10       56.14      3.94 o 
  -4   9   2       30.11       24.42      4.74 o 
  -3   9   2      135.79      131.13      5.01 o 
  -2   9   2       73.57       62.06      2.56 o 
  -1   9   2      192.52      169.74      3.67 o 
   0   9   2        1.14       -0.39      1.53 o 
   1   9   2       40.91       27.59      1.99 o 
   2   9   2       62.45       45.27      2.23 o 
   3   9   2      257.30      224.58      5.39 o 
   4   9   2      221.84      222.92      6.04 o 
   5   9   2       48.25       45.89      3.58 o 
   6   9   2       20.88       26.09      3.71 o 
   7   9   2      240.20      272.65      7.76 o 
   8   9   2        3.03        4.97      3.26 o 
   9   9   2       21.16       20.09      6.09 o 
  -8  10   2       16.56        3.64      3.69 o 
  -7  10   2       26.43       25.55      3.86 o 
  -6  10   2       59.10       48.66      4.30 o 
  -5  10   2        1.09        0.08      2.57 o 
  -4  10   2      100.32       90.50      4.56 o 
  -3  10   2       98.15       96.49      4.54 o 
  -2  10   2      108.37       91.41      6.18 o 
  -1  10   2      305.69      310.16      7.86 o 
   0  10   2      481.37      518.27      8.27 o 
   1  10   2      606.07      615.00      7.03 o 
   2  10   2      795.15      858.64     11.34 o 
   3  10   2      267.63      302.14      7.03 o 
   4  10   2        3.38        2.80      2.39 o 
   5  10   2      490.87      517.44     16.26 o 
   6  10   2       47.04       49.14      5.79 o 
   7  10   2       13.11       11.08      3.48 o 
   8  10   2        0.46        3.07      3.44 o 
  -8  11   2        1.04       -3.69      3.69 o 
  -7  11   2        4.06        6.14      3.75 o 
  -6  11   2       49.41       48.65      4.89 o 
  -5  11   2        0.02        0.14      2.74 o 
  -4  11   2       62.00       47.72      4.09 o 
  -3  11   2      310.98      325.30      7.73 o 
  -2  11   2        6.50        5.01      2.50 o 
  -1  11   2      143.87      129.00      6.29 o 
   0  11   2      818.76      916.07     11.81 o 
   1  11   2      349.96      387.04      5.89 o 
   2  11   2       92.99       78.71      4.28 o 
   3  11   2      129.34      111.83      5.04 o 
   4  11   2        3.09        5.02      2.76 o 
   5  11   2       36.54       34.12      3.82 o 
   6  11   2        1.99        1.41      3.08 o 
   7  11   2       43.96       45.61      5.37 o 
  -7  12   2        0.07        2.23      3.85 o 
  -6  12   2       13.84        7.29      3.70 o 
  -5  12   2       88.42       92.80      7.16 o 
  -4  12   2       85.42       84.40      4.97 o 
  -3  12   2       61.34       50.88      4.18 o 
  -2  12   2      716.96      836.06     12.27 o 
  -1  12   2      213.58      219.38      6.35 o 
   0  12   2       38.24       34.64      5.30 o 
   1  12   2        0.27        2.18      2.51 o 
   2  12   2        4.12        2.57      2.66 o 
   3  12   2       29.86       22.81      3.43 o 
   4  12   2       17.25       21.30      3.53 o 
   5  12   2        0.11       -0.77      3.03 o 
   6  12   2       42.53       41.80      4.81 o 
   7  12   2       52.33       79.76      8.09 o 
  -5  13   2       39.51       32.14      4.50 o 
  -4  13   2       57.02       46.97      4.61 o 
  -3  13   2       20.23       16.15      4.44 o 
  -2  13   2        8.87        8.01      2.93 o 
  -1  13   2       32.65       36.50      5.53 o 
   0  13   2       52.65       60.77      6.28 o 
   1  13   2       91.90       84.38      7.05 o 
   2  13   2      159.78      172.76      9.36 o 
   3  13   2        4.83        2.75      3.02 o 
   4  13   2       47.85       44.91      4.67 o 
   5  13   2        5.44        9.71      3.78 o 
  -4  14   2        7.37        6.41      3.75 o 
  -3  14   2       37.99       45.27      6.71 o 
  -2  14   2       51.58       47.23      6.65 o 
  -1  14   2        0.53       -1.92      4.30 o 
   0  14   2       17.98       11.21      4.76 o 
   1  14   2        9.98        6.20      4.64 o 
   2  14   2       38.43       40.66      6.68 o 
   3  14   2        3.05        3.53      4.76 o 
   4  14   2       37.90       50.52      5.10 o 
   0  15   2      140.98      190.66     10.74 o 
  -1 -15   3        3.86        5.16      3.68 o 
   0 -15   3       22.93       22.50      6.17 o 
   1 -15   3       15.11       16.70      5.50 o 
  -4 -14   3        8.28       11.71      4.03 o 
  -3 -14   3        8.07        5.71      3.46 o 
  -2 -14   3       14.77        8.30      3.54 o 
  -1 -14   3       60.02       54.87      6.19 o 
   0 -14   3      128.20      127.81      6.83 o 
   1 -14   3        8.74       13.05      3.37 o 
   2 -14   3       37.94       34.26      5.89 o 
   3 -14   3       50.35       48.54      6.60 o 
   4 -14   3        0.01       -0.08      4.76 o 
  -6 -13   3       85.82       88.73      6.01 o 
  -5 -13   3       92.37       82.03      5.61 o 
  -4 -13   3       17.19       11.55      3.51 o 
  -3 -13   3      100.16       93.26      5.43 o 
  -2 -13   3      216.27      225.45      7.39 o 
  -1 -13   3       45.20       46.78      8.95 o 
   0 -13   3        0.21       -0.30      2.68 o 
   1 -13   3       61.36       58.20      4.87 o 
   2 -13   3       28.89       23.67      3.51 o 
   3 -13   3       15.06       11.85      4.21 o 
   4 -13   3      108.91       98.33      7.29 o 
   5 -13   3        6.26        5.10      3.44 o 
  -7 -12   3       54.83       49.39      7.20 o 
  -6 -12   3        0.64        1.14      3.25 o 
  -5 -12   3       75.38       66.38      5.03 o 
  -4 -12   3       74.45       70.08     11.64 o 
  -3 -12   3       49.72       39.19      4.23 o 
  -2 -12   3        3.84       -1.58      2.56 o 
  -1 -12   3      520.30      548.22     10.17 o 
   0 -12   3        8.89        7.68      2.57 o 
   1 -12   3       72.09       64.70      4.10 o 
   2 -12   3       60.79       65.18      4.40 o 
   3 -12   3      172.71      174.61      4.68 o 
   4 -12   3        3.26        3.44      2.85 o 
   5 -12   3        7.84        1.69      3.09 o 
   6 -12   3       14.62        7.58      5.60 o 
   7 -12   3       66.79       68.44      8.83 o 
  -8 -11   3        8.31       13.25      4.14 o 
  -7 -11   3       95.71       86.47      8.04 o 
  -6 -11   3       16.81       21.30      4.70 o 
  -5 -11   3        4.85        1.62      2.90 o 
  -4 -11   3        1.00       -0.10      2.62 o 
  -3 -11   3      310.05      300.51      7.74 o 
  -2 -11   3      261.11      281.99      7.38 o 
  -1 -11   3      442.46      489.35     10.71 o 
   0 -11   3      152.18      147.63      7.52 o 
   1 -11   3       53.31       47.80      3.36 o 
   2 -11   3        1.86        2.12      1.73 o 
   3 -11   3        0.02        0.82      1.83 o 
   4 -11   3      261.67      269.74      5.47 o 
   5 -11   3       26.41       23.32      4.37 o 
   6 -11   3      364.83      430.02     14.05 o 
   7 -11   3      108.11      100.57      8.40 o 
   8 -11   3        1.27        4.37      5.93 o 
  -8 -10   3       75.56       86.76      5.67 o 
  -7 -10   3        3.35        3.67      3.21 o 
  -6 -10   3        1.52       -0.90      2.81 o 
  -5 -10   3        7.03        3.81      2.64 o 
  -4 -10   3       27.55       15.47      3.63 o 
  -3 -10   3       96.65       77.50      4.39 o 
  -2 -10   3      102.97       94.30      4.40 o 
  -1 -10   3      277.93      291.10      6.83 o 
   0 -10   3        1.92        2.49      1.93 o 
   1 -10   3       90.05       78.38      2.96 o 
   2 -10   3      350.56      355.15      5.59 o 
   3 -10   3      295.00      295.43      6.38 o 
   4 -10   3      113.64      103.94      3.44 o 
   5 -10   3       47.51       45.31      2.84 o 
   6 -10   3        0.36       -2.73      3.82 o 
   7 -10   3       50.60       55.27      6.69 o 
   8 -10   3      156.29      161.40     10.15 o 
  -9  -9   3        4.00        6.24      3.74 o 
  -8  -9   3        0.02       -0.97      3.10 o 
  -7  -9   3       29.31       25.24      7.21 o 
  -6  -9   3       24.81       16.76      3.19 o 
  -5  -9   3        6.38        3.33      2.56 o 
  -4  -9   3      279.94      250.36     15.57 o 
  -3  -9   3      298.20      281.22      6.84 o 
  -2  -9   3      362.97      391.58      8.55 o 
  -1  -9   3      148.05      128.87      4.52 o 
   0  -9   3        9.15        3.90      1.50 o 
   1  -9   3      187.68      173.06      3.75 o 
   2  -9   3       12.30        8.34      1.56 o 
   3  -9   3      268.55      244.37      4.56 o 
   4  -9   3        1.03        1.01      1.50 o 
   5  -9   3       71.58       66.25      2.97 o 
   6  -9   3      154.66      148.57      5.31 o 
   7  -9   3       85.09       90.43      7.38 o 
   8  -9   3        0.65        2.92      4.67 o 
   9  -9   3       31.03       24.05      6.42 o 
 -10  -8   3        9.77        7.54      4.23 o 
  -9  -8   3       15.73       13.01      3.75 o 
  -8  -8   3       26.16       25.11      3.89 o 
  -7  -8   3       20.10       18.66      4.21 o 
  -6  -8   3      113.02      100.54      4.95 o 
  -5  -8   3        2.57        1.49      3.63 o 
  -4  -8   3       87.33       80.67      9.69 o 
  -3  -8   3        0.93        0.41      1.90 o 
  -2  -8   3      101.55       85.85      7.34 o 
  -1  -8   3      117.97      111.93      2.65 o 
   0  -8   3      630.20      646.20      6.47 o 
   1  -8   3      107.91       91.73      2.67 o 
   2  -8   3       62.47       53.60      2.31 o 
   3  -8   3      127.78      102.21      2.97 o 
   4  -8   3        1.43        0.46      1.32 o 
   5  -8   3        7.78        8.15      1.95 o 
   6  -8   3        7.49        5.76      1.78 o 
   7  -8   3       43.55       46.87      3.85 o 
   8  -8   3        0.34        0.81      4.30 o 
   9  -8   3       34.67       32.19      6.69 o 
 -10  -7   3       15.54       12.18      4.12 o 
  -9  -7   3        7.17        7.09      3.39 o 
  -8  -7   3       83.89       82.16      5.23 o 
  -7  -7   3       38.04       30.31      4.68 o 
  -6  -7   3       60.49       42.55      3.65 o 
  -5  -7   3       78.42       71.16      5.48 o 
  -4  -7   3      419.84      420.96      7.84 o 
  -3  -7   3      454.64      439.51      7.60 o 
  -2  -7   3       19.58       18.42      3.08 o 
  -1  -7   3      185.61      203.34      3.16 o 
   0  -7   3      746.24      769.02      9.65 o 
   1  -7   3      354.09      375.93      4.70 o 
   2  -7   3      229.04      229.04      4.22 o 
   3  -7   3      268.82      269.97      4.67 o 
   4  -7   3       74.41       65.68      4.09 o 
   5  -7   3      290.13      303.53      6.78 o 
   6  -7   3       27.58       25.82      2.21 o 
   7  -7   3       15.02        8.72      2.54 o 
   8  -7   3       32.34       27.45      3.50 o 
   9  -7   3       11.97        7.01      5.02 o 
  10  -7   3        8.54        5.99      5.63 o 
 -10  -6   3       40.01       37.32      4.68 o 
  -9  -6   3       26.92       22.48      3.72 o 
  -8  -6   3       83.95       78.59      4.67 o 
  -7  -6   3       78.31       63.08      4.17 o 
  -6  -6   3      816.75      860.02     17.50 o 
  -5  -6   3     1607.55     1731.65     34.91 o 
  -4  -6   3       31.49       34.49      2.82 o 
  -3  -6   3       56.70       50.07      2.94 o 
  -2  -6   3       60.35       47.47      3.08 o 
  -1  -6   3      647.85      683.10      5.51 o 
   0  -6   3      258.15      261.38      3.77 o 
   1  -6   3       91.76      116.66      2.57 o 
   2  -6   3     1179.76     1319.71      8.95 o 
   3  -6   3      103.94       99.14      2.56 o 
   4  -6   3      252.10      270.51      4.15 o 
   5  -6   3      111.13       99.42      2.89 o 
   6  -6   3       38.25       36.02      2.24 o 
   7  -6   3       73.44       62.70      3.78 o 
   8  -6   3       47.99       39.90      3.70 o 
   9  -6   3       22.65       23.00      3.67 o 
  10  -6   3        0.88       -2.01      4.60 o 
 -11  -5   3       64.06       54.84      7.66 o 
 -10  -5   3       60.35       56.00      4.69 o 
  -9  -5   3        4.92        2.64      2.78 o 
  -8  -5   3       17.11       17.49      3.10 o 
  -7  -5   3      130.32      127.60      4.97 o 
  -6  -5   3       21.65       13.89      3.50 o 
  -5  -5   3      213.33      179.71      5.07 o 
  -4  -5   3      278.69      265.02      5.86 o 
  -3  -5   3      201.36      207.36      4.74 o 
  -2  -5   3      923.81     1051.10     19.47 o 
  -1  -5   3     1122.87     1345.65      9.66 o 
   0  -5   3      685.65      762.40      8.54 o 
   1  -5   3      128.51       99.71      2.21 o 
   2  -5   3     1138.41     1243.55      8.22 o 
   3  -5   3      402.91      373.11      6.05 o 
   4  -5   3       83.75       60.28      2.40 o 
   5  -5   3      269.22      289.94      4.32 o 
   6  -5   3      259.21      264.12      4.41 o 
   7  -5   3      119.57      107.19      4.51 o 
   8  -5   3       24.38       16.65      2.89 o 
   9  -5   3      175.13      195.79      8.38 o 
  10  -5   3        0.01       -0.96      3.10 o 
  11  -5   3       15.97        5.85      5.76 o 
 -11  -4   3       32.20       32.16      6.39 o 
 -10  -4   3       24.34       28.82      4.01 o 
  -9  -4   3      162.79      154.82      5.95 o 
  -8  -4   3       17.87        7.52      2.67 o 
  -7  -4   3       32.51       20.10      1.98 o 
  -6  -4   3       37.03       28.56      2.49 o 
  -5  -4   3      179.62      166.55      3.52 o 
  -4  -4   3        4.04        0.88      1.05 o 
  -3  -4   3      826.94      919.33      9.41 o 
  -2  -4   3     1316.47     1368.15     11.09 o 
  -1  -4   3      652.53      635.60      8.19 o 
   0  -4   3       14.55       12.98      1.04 o 
   1  -4   3     2750.63     2850.54     13.19 o 
   2  -4   3       19.04        9.01      1.29 o 
   3  -4   3        7.36        4.93      0.97 o 
   4  -4   3        0.03        1.42      0.96 o 
   5  -4   3      228.85      206.91      3.49 o 
   6  -4   3       16.39       12.81      1.55 o 
   7  -4   3      162.55      146.69      4.99 o 
   8  -4   3       14.94       12.13      2.72 o 
   9  -4   3       16.28       13.70      3.18 o 
  10  -4   3      128.62      142.16      6.27 o 
  11  -4   3       14.04        7.87      3.66 o 
 -11  -3   3       42.39       18.97      5.91 o 
 -10  -3   3      216.07      223.40      9.73 o 
  -9  -3   3      446.33      470.54      9.82 o 
  -8  -3   3      282.26      264.35      9.69 o 
  -7  -3   3      189.27      188.09      5.74 o 
  -6  -3   3      199.78      190.97      4.97 o 
  -5  -3   3      166.77      167.70      4.47 o 
  -4  -3   3      383.65      404.88      4.32 o 
  -3  -3   3      528.22      483.50      6.75 o 
  -2  -3   3        0.06        0.58      1.02 o 
  -1  -3   3      920.41      875.22      5.71 o 
   0  -3   3      493.01      529.59      5.16 o 
   1  -3   3      581.42      564.71      4.43 o 
   2  -3   3      209.98      178.75      4.24 o 
   3  -3   3      477.05      481.84      5.97 o 
   4  -3   3       46.51       60.78      1.81 o 
   5  -3   3      639.62      661.15      5.90 o 
   6  -3   3      109.10      101.38      2.64 o 
   7  -3   3        2.52        1.08      1.93 o 
   8  -3   3       89.05       88.42      5.69 o 
   9  -3   3        2.23        3.23      2.65 o 
  10  -3   3        0.11       -2.21      2.91 o 
  11  -3   3       21.67       10.27      3.83 o 
 -11  -2   3      123.44      135.74      9.23 o 
 -10  -2   3      218.12      203.51      6.67 o 
  -9  -2   3       84.53       91.27      3.53 o 
  -8  -2   3       12.08        8.26      1.86 o 
  -7  -2   3        9.80        2.96      1.53 o 
  -6  -2   3      715.71      766.27      8.75 o 
  -5  -2   3      730.48      740.34      8.04 o 
  -4  -2   3       77.65       82.98      4.42 o 
  -3  -2   3      811.61      778.04     10.96 o 
  -2  -2   3     4123.51     4226.06     30.55 o 
  -1  -2   3      423.03      387.69      8.80 o 
   0  -2   3      929.76      952.05      7.95 o 
   1  -2   3     3204.94     3325.89     14.24 o 
   2  -2   3      884.76      949.86      7.10 o 
   3  -2   3       56.06       63.73      3.37 o 
   4  -2   3      344.04      331.27      4.14 o 
   5  -2   3      454.67      464.20      9.00 o 
   6  -2   3       13.48        6.58      1.27 o 
   7  -2   3       41.92       32.98      3.07 o 
   8  -2   3       54.37       51.48      3.81 o 
   9  -2   3       64.88       53.98      4.25 o 
  10  -2   3       84.85       77.04      9.26 o 
  11  -2   3      222.38      251.18      8.26 o 
 -11  -1   3       37.94       38.37      6.60 o 
 -10  -1   3       99.74       98.94      4.93 o 
  -9  -1   3        4.05        4.93      1.99 o 
  -8  -1   3       71.66       57.68      3.07 o 
  -7  -1   3      168.13      154.44      3.70 o 
  -6  -1   3       93.28       86.13      2.66 o 
  -5  -1   3       14.15        5.51      1.14 o 
  -4  -1   3      161.32      183.13      6.16 o 
  -3  -1   3     1265.48     1268.81     11.14 o 
  -2  -1   3     1849.97     1895.11      9.44 o 
  -1  -1   3       76.58       72.14      1.39 o 
   0  -1   3     4033.72     4335.62     21.48 o 
   1  -1   3     4163.21     4372.50     37.00 o 
   2  -1   3      376.86      340.22      4.49 o 
   3  -1   3     2179.99     2352.49     15.13 o 
   4  -1   3        3.53        1.31      1.26 o 
   5  -1   3        1.96        1.33      0.95 o 
   6  -1   3      164.52      157.12      3.05 o 
   7  -1   3      177.72      163.43      5.27 o 
   8  -1   3      800.33      887.72     35.56 o 
   9  -1   3     1155.71     1409.27     16.87 o 
  10  -1   3       13.70       16.18      3.54 o 
  11  -1   3        2.26       -0.15      3.52 o 
 -11   0   3       19.00       21.46      6.22 o 
 -10   0   3       99.30      105.27      7.34 o 
  -9   0   3       11.02        5.91      2.02 o 
  -8   0   3       21.73       19.36      2.07 o 
  -7   0   3        5.87        3.67      1.50 o 
  -6   0   3       17.90        9.40      1.93 o 
  -5   0   3     1017.67     1097.54     15.00 o 
  -4   0   3      114.91       97.42      2.31 o 
  -3   0   3     1308.59     1431.96      9.86 o 
  -2   0   3       22.59       19.43      1.98 o 
  -1   0   3      199.99      184.32      2.13 o 
   0   0   3     1726.60     1814.58      8.98 o 
   1   0   3      178.87      194.87      2.12 o 
   2   0   3     5488.94     5582.13     38.41 o 
   3   0   3      256.23      275.58      4.50 o 
   4   0   3     1517.67     1683.96     19.80 o 
   5   0   3      272.52      270.03      4.02 o 
   6   0   3     1078.38     1244.77     21.95 o 
   7   0   3      484.11      521.62     24.37 o 
   8   0   3       43.59       44.01      3.65 o 
   9   0   3      101.44       95.32      5.04 o 
  10   0   3        3.99        3.77      2.99 o 
  11   0   3       13.93       10.19      3.69 o 
 -11   1   3        0.26        3.48      5.73 o 
 -10   1   3       21.14       10.82      4.39 o 
  -9   1   3        8.59        4.02      1.98 o 
  -8   1   3       65.67       58.66      2.80 o 
  -7   1   3       77.98       73.90      2.77 o 
  -6   1   3      125.51       96.06      2.78 o 
  -5   1   3      117.09      125.93      6.79 o 
  -4   1   3       14.24       17.80      2.13 o 
  -3   1   3        2.21        0.28      0.72 o 
  -2   1   3       35.05       24.47      1.21 o 
  -1   1   3       60.90       50.86      1.93 o 
   0   1   3     1834.35     1843.99     25.55 o 
   1   1   3     1543.20     1523.47     12.34 o 
   2   1   3      276.82      252.41      3.23 o 
   3   1   3      198.83      181.79      2.39 o 
   4   1   3     1726.94     1954.14     16.33 o 
   5   1   3       73.19       57.96      3.81 o 
   6   1   3        0.07        0.85      1.26 o 
   7   1   3      270.05      268.98      6.51 o 
   8   1   3      208.87      208.21     10.67 o 
   9   1   3       62.66       56.71      5.89 o 
  10   1   3       27.80       19.45      3.72 o 
  11   1   3       63.14       66.24      5.37 o 
 -11   2   3       13.72       22.13      6.49 o 
 -10   2   3        0.36       -0.91      5.73 o 
  -9   2   3        3.09        0.95      3.30 o 
  -8   2   3       93.66       80.98      5.34 o 
  -7   2   3        1.56       -0.56      1.90 o 
  -6   2   3      308.85      289.94      5.38 o 
  -5   2   3       10.21        9.34      2.17 o 
  -4   2   3      375.28      343.30      4.33 o 
  -3   2   3      162.82      128.20      2.59 o 
  -2   2   3     5665.61     5939.18     28.96 o 
  -1   2   3     2675.48     2832.08     24.64 o 
   0   2   3     1278.62     1244.86      8.05 o 
   1   2   3      778.79      792.15      8.52 o 
   2   2   3        0.14        0.57      0.66 o 
   3   2   3      175.39      142.38      2.37 o 
   4   2   3       11.22       17.08      1.31 o 
   5   2   3      186.18      181.45      3.66 o 
   6   2   3      375.58      377.12      5.00 o 
   7   2   3       46.38       39.37      3.43 o 
   8   2   3      116.14      117.42      7.84 o 
   9   2   3       49.88       44.59      4.15 o 
  10   2   3      123.42      109.13      8.88 o 
  11   2   3       39.95       35.62      5.41 o 
 -11   3   3      133.85      171.98     10.79 o 
 -10   3   3       22.52       19.59      5.10 o 
  -9   3   3        5.15        1.88      3.67 o 
  -8   3   3      640.54      715.33     11.11 o 
  -7   3   3       74.66       65.21      2.82 o 
  -6   3   3        2.68        2.27      1.33 o 
  -5   3   3      226.23      216.19      4.79 o 
  -4   3   3     1572.93     1657.32      9.82 o 
  -3   3   3     1321.43     1549.43     13.04 o 
  -2   3   3        7.09       17.00      1.64 o 
  -1   3   3       18.25        7.95      1.24 o 
   0   3   3      127.47      133.77      1.99 o 
   2   3   3        4.12        2.90      0.94 o 
   3   3   3      324.44      322.56      3.78 o 
   4   3   3      318.83      325.63      4.08 o 
   5   3   3      112.16       92.41      2.59 o 
   6   3   3        0.94       -0.45      1.28 o 
   7   3   3       32.98       21.63      3.59 o 
   8   3   3        1.71        3.96      2.37 o 
   9   3   3       53.14       53.76      4.25 o 
  10   3   3       13.86        7.87      3.47 o 
  11   3   3        7.11        3.91      6.26 o 
 -11   4   3       15.31       13.11      6.94 o 
 -10   4   3       18.18       16.88      3.68 o 
  -9   4   3        0.76       -1.65      2.68 o 
  -8   4   3        0.57        0.04      2.44 o 
  -7   4   3      244.94      246.73      6.56 o 
  -6   4   3       44.53       34.94      2.15 o 
  -5   4   3      164.89      182.94      3.29 o 
  -4   4   3      992.74     1014.21     11.11 o 
  -3   4   3      187.40      223.47      4.72 o 
  -2   4   3        1.21        0.31      1.20 o 
  -1   4   3      117.73       99.47      2.79 o 
   0   4   3      284.05      287.14      4.56 o 
   1   4   3     3090.66     3263.68     16.35 o 
   2   4   3     1742.08     1934.46     10.49 o 
   3   4   3      242.93      224.86      3.37 o 
   4   4   3       15.21        9.63      1.29 o 
   5   4   3       83.23       72.91      2.84 o 
   6   4   3        0.01        0.30      1.38 o 
   7   4   3       17.68       14.47      1.95 o 
   8   4   3      186.48      192.74      7.26 o 
   9   4   3        0.04        0.19      2.76 o 
  10   4   3       41.10       46.42      7.38 o 
  11   4   3        0.04       -0.55      6.05 o 
 -11   5   3        1.88        6.14      6.74 o 
 -10   5   3       11.96        9.89      3.68 o 
  -9   5   3        7.92        5.07      3.13 o 
  -8   5   3       19.20       13.76      3.02 o 
  -7   5   3      128.43      133.17      5.31 o 
  -6   5   3      101.25      104.71      4.37 o 
  -5   5   3       18.75       14.05      1.41 o 
  -4   5   3      757.11      841.31      6.63 o 
  -3   5   3     3017.72     3132.09     20.65 o 
  -2   5   3      512.66      566.32      6.47 o 
  -1   5   3     1049.05     1135.46      9.07 o 
   0   5   3      164.01      155.66      5.58 o 
   1   5   3      229.89      241.81      3.77 o 
   2   5   3      194.70      217.32      3.29 o 
   3   5   3       86.00       95.21      2.47 o 
   4   5   3       28.45       22.92      1.71 o 
   5   5   3      119.12      106.23      2.94 o 
   6   5   3      227.29      210.96      4.24 o 
   7   5   3       87.93       81.77      3.14 o 
   8   5   3      139.11      143.01      7.83 o 
  10   5   3      124.91      158.76     10.99 o 
 -10   6   3        5.41       11.60      6.08 o 
  -9   6   3        1.86       -0.68      3.01 o 
  -8   6   3       15.42       12.32      3.70 o 
  -7   6   3        6.68        4.92      2.59 o 
  -6   6   3      234.67      252.78      7.91 o 
  -5   6   3       23.54       18.45      3.40 o 
  -4   6   3      495.83      520.78      9.85 o 
  -3   6   3      284.53      319.13      3.65 o 
  -2   6   3      116.24      140.01      2.52 o 
  -1   6   3      668.31      722.65      7.49 o 
   0   6   3        0.08       -0.19      0.89 o 
   1   6   3        3.55        3.56      1.02 o 
   2   6   3        1.98        0.37      0.95 o 
   3   6   3      523.61      532.39      6.59 o 
   4   6   3      116.50       98.31      2.78 o 
   5   6   3       94.38       78.58      2.79 o 
   6   6   3      240.35      249.79      4.74 o 
   7   6   3      399.44      415.04      7.42 o 
   8   6   3       10.62        4.77      3.88 o 
   9   6   3        0.27        3.07      4.25 o 
 -10   7   3       37.60       43.81      8.07 o 
  -9   7   3        6.77        5.38      3.37 o 
  -8   7   3       25.30       18.03      3.56 o 
  -7   7   3       36.53       33.38      3.77 o 
  -6   7   3        0.01        0.53      2.27 o 
  -5   7   3        5.18        2.84      2.26 o 
  -4   7   3      373.96      393.65     13.25 o 
  -3   7   3       50.37       52.38      3.14 o 
  -2   7   3      677.60      660.82      8.72 o 
  -1   7   3      342.77      349.46      4.39 o 
   0   7   3        3.80        1.92      1.03 o 
   1   7   3      461.07      476.44      5.33 o 
   2   7   3       41.91       36.21      1.84 o 
   3   7   3       14.08        9.18      1.39 o 
   4   7   3       22.69       12.93      1.64 o 
   5   7   3        8.23        5.11      1.82 o 
   6   7   3       11.61        5.22      1.77 o 
   7   7   3        6.31        6.62      2.61 o 
   8   7   3      125.83      116.97      8.27 o 
   9   7   3       10.64        8.81      5.14 o 
  10   7   3        2.34        0.28      5.39 o 
  -9   8   3       39.61       35.71      4.77 o 
  -8   8   3        0.02        0.24      2.99 o 
  -7   8   3      177.16      176.87      6.52 o 
  -6   8   3      230.65      242.07      6.97 o 
  -5   8   3       98.28       90.76      4.63 o 
  -4   8   3      325.81      348.41      7.47 o 
  -3   8   3      113.35      104.61      5.80 o 
  -2   8   3       34.17       28.36      2.34 o 
  -1   8   3       33.10       28.81      1.90 o 
   0   8   3       40.41       35.58      1.98 o 
   1   8   3       20.10       19.89      1.70 o 
   2   8   3       54.14       42.15      2.13 o 
   3   8   3       21.80       17.94      2.52 o 
   4   8   3      181.42      159.98      3.77 o 
   5   8   3        0.01        0.41      1.58 o 
   6   8   3      281.66      263.57      6.83 o 
   7   8   3      216.58      232.58     10.01 o 
   8   8   3        0.51        0.35      4.19 o 
   9   8   3       92.23      107.95      8.78 o 
  -9   9   3      127.06      139.78     18.35 o 
  -8   9   3        0.40        0.95      3.11 o 
  -7   9   3       84.70       82.36      8.32 o 
  -6   9   3        1.97        2.22      3.35 o 
  -5   9   3      124.09      129.53      5.44 o 
  -4   9   3      276.65      281.97      7.04 o 
  -3   9   3       31.74       25.18      5.63 o 
  -2   9   3       14.60        9.67      2.19 o 
  -1   9   3      112.87       85.61      2.80 o 
   0   9   3        6.67        4.53      1.50 o 
   1   9   3       69.59       69.69      2.65 o 
   2   9   3       59.94       47.24      2.76 o 
   3   9   3       94.34       64.04      2.66 o 
   4   9   3      292.82      282.60      5.07 o 
   5   9   3       46.48       43.55      3.63 o 
   6   9   3        0.10       -1.12      2.43 o 
   7   9   3      125.01      151.73      6.92 o 
   8   9   3       78.81       80.88      7.67 o 
   9   9   3        2.83        3.71      5.30 o 
  -8  10   3        0.07        1.83      3.64 o 
  -7  10   3       86.29       88.42     12.51 o 
  -6  10   3       71.99       61.17      5.53 o 
  -5  10   3        5.50        4.04      2.78 o 
  -4  10   3       11.07        7.23      2.77 o 
  -3  10   3        0.86        2.10      2.31 o 
  -2  10   3       60.74       45.04      3.48 o 
  -1  10   3        5.64        5.44      2.17 o 
   0  10   3      170.88      173.63      5.37 o 
   1  10   3       21.13       11.47      1.78 o 
   2  10   3      254.15      275.84      4.93 o 
   3  10   3      136.52      153.00      5.31 o 
   4  10   3        1.19       -0.19      2.36 o 
   5  10   3      219.36      234.60      8.35 o 
   6  10   3       27.28       24.80      4.38 o 
   7  10   3        0.05       -0.99      3.13 o 
   8  10   3        4.66        7.67      5.39 o 
  -7  11   3       18.02       13.45      4.70 o 
  -6  11   3       18.69       16.59      3.61 o 
  -5  11   3        0.05       -1.46      2.78 o 
  -4  11   3        3.62        3.45      2.62 o 
  -3  11   3       35.89       25.19      3.34 o 
  -2  11   3       29.13       23.92      3.20 o 
  -1  11   3       44.98       40.73      3.38 o 
   0  11   3      342.28      383.15     18.37 o 
   1  11   3      262.37      290.66      5.29 o 
   2  11   3        4.23        3.69      2.55 o 
   3  11   3      631.35      660.78     25.89 o 
   4  11   3       70.77       78.19      4.96 o 
   5  11   3        0.00        3.57      2.82 o 
   6  11   3        0.26        0.63      3.06 o 
   7  11   3      232.03      313.90      9.03 o 
  -6  12   3        1.23       -0.89      3.45 o 
  -5  12   3       34.02       29.68      4.03 o 
  -4  12   3       21.03       22.49      5.39 o 
  -3  12   3        4.19        2.29      2.69 o 
  -2  12   3        0.90       -2.45      2.45 o 
  -1  12   3       59.87       60.89      6.10 o 
   0  12   3       14.08        9.53      2.57 o 
   1  12   3      477.16      554.20     15.06 o 
   2  12   3        0.05        2.03      3.68 o 
   3  12   3       12.94       14.95      3.19 o 
   4  12   3       28.10       40.79      4.27 o 
   5  12   3      102.14      102.75      5.58 o 
   6  12   3       23.39       24.26      4.13 o 
  -5  13   3        4.33        2.82      3.46 o 
  -4  13   3        0.73       -3.02      3.02 o 
  -3  13   3       38.73       39.45      4.24 o 
  -2  13   3       42.93       41.44      4.14 o 
  -1  13   3      367.26      423.51     13.95 o 
   0  13   3      172.03      183.41      9.49 o 
   1  13   3       25.11       20.34      5.00 o 
   2  13   3       53.03       55.78      6.37 o 
   3  13   3      142.04      130.32      8.52 o 
   4  13   3       41.07       43.15      4.66 o 
   5  13   3        7.62        9.43      3.87 o 
  -3  14   3      163.01      183.19      7.02 o 
  -2  14   3       19.40       19.83      5.39 o 
  -1  14   3       13.74       12.51      4.99 o 
   0  14   3       25.91       27.40      5.59 o 
   1  14   3        6.57        5.39      4.59 o 
   2  14   3       34.78       40.11      6.59 o 
   3  14   3        0.39        1.37      4.84 o 
   0 -15   4       29.76       28.27      5.88 o 
  -4 -14   4        4.20        4.02      3.79 o 
  -3 -14   4       31.18       27.73      4.54 o 
  -2 -14   4      105.14      110.25      6.03 o 
  -1 -14   4        1.01        0.41      3.07 o 
   0 -14   4        0.38       -0.31      2.97 o 
   1 -14   4       12.31        6.00      3.28 o 
   2 -14   4       16.47       11.15      3.43 o 
   3 -14   4        0.98        0.75      4.62 o 
   4 -14   4       32.31       36.85      6.29 o 
  -5 -13   4       57.91       70.72      5.53 o 
  -4 -13   4       84.50       99.29      6.02 o 
  -3 -13   4        2.43        0.45      3.03 o 
  -2 -13   4        5.49        4.64      3.10 o 
  -1 -13   4       12.40        7.23      3.10 o 
   0 -13   4       33.85       31.01      3.80 o 
   1 -13   4      111.99       91.46      4.82 o 
   2 -13   4      242.65      248.94     16.82 o 
   3 -13   4        0.00        2.17      2.80 o 
   4 -13   4       91.57       92.42      7.11 o 
  -7 -12   4      105.13      128.46      6.83 o 
  -6 -12   4       72.25       67.26      5.37 o 
  -5 -12   4       20.75       14.78      3.67 o 
  -4 -12   4        1.54        0.18      2.82 o 
  -3 -12   4        9.43        6.26      2.98 o 
  -2 -12   4       14.37       12.75      3.06 o 
  -1 -12   4        0.07       -0.95      2.43 o 
   0 -12   4      131.52      116.59      5.15 o 
   1 -12   4       29.91       22.55      3.23 o 
   2 -12   4       22.13       16.32      2.97 o 
   3 -12   4       94.40       75.63      4.28 o 
   4 -12   4       12.11       10.69      2.39 o 
   5 -12   4        0.04       -3.42      4.59 o 
  -8 -11   4       13.22        5.71      4.11 o 
  -7 -11   4        4.44        6.12      3.46 o 
  -6 -11   4        0.06       -0.26      3.00 o 
  -5 -11   4       61.53       60.45      4.56 o 
  -4 -11   4       15.28       13.74      3.17 o 
  -3 -11   4       14.73        9.81      2.85 o 
  -2 -11   4      351.75      367.22      8.37 o 
  -1 -11   4      111.06       85.31      8.24 o 
   0 -11   4       25.76       22.30      3.02 o 
   1 -11   4        8.08        4.39      2.25 o 
   2 -11   4       65.42       53.82      4.72 o 
   3 -11   4       93.78       92.12      3.53 o 
   4 -11   4       54.72       43.90      2.92 o 
   5 -11   4       27.85       26.76      3.47 o 
   6 -11   4      171.28      166.59      9.39 o 
   7 -11   4        1.53        1.01      4.77 o 
  -8 -10   4       33.14       43.43      4.90 o 
  -7 -10   4       91.14       88.07      5.34 o 
  -6 -10   4        7.76        5.66      3.05 o 
  -5 -10   4       22.67       15.46      4.11 o 
  -4 -10   4       88.64       69.53      4.47 o 
  -3 -10   4       84.49       82.53      8.37 o 
  -2 -10   4       99.57       81.29      5.76 o 
  -1 -10   4       57.02       44.96      3.43 o 
   0 -10   4       11.21        4.86      2.15 o 
   1 -10   4      202.45      190.23      6.94 o 
   2 -10   4       70.45       56.66      2.69 o 
   3 -10   4       63.69       57.43      2.78 o 
   4 -10   4       39.11       30.49      2.51 o 
   5 -10   4       49.84       50.29      2.98 o 
   6 -10   4       28.40       23.22      3.35 o 
   7 -10   4        0.67       -1.78      4.53 o 
   8 -10   4        8.01        5.76      5.43 o 
  -9  -9   4        1.53       -0.94      3.60 o 
  -8  -9   4       96.54       99.64      5.87 o 
  -7  -9   4       10.78        8.65      3.19 o 
  -6  -9   4        8.15        6.63      2.86 o 
  -5  -9   4      235.84      226.19      7.37 o 
  -4  -9   4      153.94      141.88      5.39 o 
  -3  -9   4       19.13        8.85      3.74 o 
  -2  -9   4      281.56      268.38     10.54 o 
  -1  -9   4      322.14      339.66      7.13 o 
   0  -9   4        0.87        0.34      1.42 o 
   1  -9   4      540.10      559.21     14.21 o 
   2  -9   4      308.48      307.28      5.02 o 
   3  -9   4       56.90       53.44      2.56 o 
   4  -9   4      459.34      480.47      8.29 o 
   5  -9   4      122.74      119.48      3.69 o 
   6  -9   4       87.20       80.87      4.44 o 
   7  -9   4        0.89        2.33      2.63 o 
   8  -9   4        0.17        1.34      4.70 o 
   9  -9   4        1.72        1.53      5.42 o 
  -9  -8   4       11.70       13.62      3.86 o 
  -8  -8   4        1.03        3.06      3.12 o 
  -7  -8   4        6.68        5.98      2.84 o 
  -6  -8   4       44.72       36.55      3.79 o 
  -5  -8   4      374.55      382.83      8.31 o 
  -4  -8   4        8.57        3.11      2.22 o 
  -3  -8   4     1494.25     1593.90     15.86 o 
  -2  -8   4      162.19      163.81      5.05 o 
  -1  -8   4      585.88      642.41      6.84 o 
   0  -8   4      472.65      475.47      5.46 o 
   1  -8   4     1001.35     1084.87      8.78 o 
   2  -8   4       80.08       75.15      3.59 o 
   3  -8   4       33.72       31.56      2.10 o 
   4  -8   4       48.46       40.61      2.33 o 
   5  -8   4        6.07        6.55      1.68 o 
   6  -8   4       36.16       30.06      3.31 o 
   7  -8   4       10.06       11.95      2.98 o 
   8  -8   4       35.37       39.98      4.05 o 
   9  -8   4       36.67       28.52      6.83 o 
 -10  -7   4       49.69       42.73      5.07 o 
  -9  -7   4       68.55       66.25      4.88 o 
  -8  -7   4      189.54      203.78      6.97 o 
  -7  -7   4      648.91      707.54     11.73 o 
  -6  -7   4       21.01       17.98      3.04 o 
  -5  -7   4      435.58      443.77      8.50 o 
  -4  -7   4     1446.34     1602.94     25.26 o 
  -3  -7   4      354.99      352.66      6.96 o 
  -2  -7   4        1.41        1.77      1.63 o 
  -1  -7   4     1437.61     1574.58      9.84 o 
   0  -7   4        5.86        5.79      1.21 o 
   1  -7   4      174.57      177.07      5.44 o 
   2  -7   4      346.96      378.43      9.06 o 
   3  -7   4        0.70        2.16      1.18 o 
   4  -7   4        8.87        3.61      1.35 o 
   5  -7   4       71.15       59.27      3.73 o 
   6  -7   4       72.42       67.38      3.84 o 
   7  -7   4       16.45       12.65      2.80 o 
   8  -7   4       72.63       75.37      4.61 o 
   9  -7   4       31.67       42.31      4.44 o 
  10  -7   4       55.10       48.49      7.84 o 
 -10  -6   4      121.75      118.38      6.26 o 
  -9  -6   4       96.58       89.19      5.26 o 
  -8  -6   4       24.00       16.85      3.34 o 
  -7  -6   4      317.20      313.34      7.70 o 
  -6  -6   4      265.28      255.31      8.58 o 
  -5  -6   4      215.30      229.06      5.96 o 
  -4  -6   4      202.89      177.64      9.89 o 
  -3  -6   4       44.63       42.93      5.08 o 
  -2  -6   4      162.52      126.77      5.94 o 
  -1  -6   4       72.07       54.59      3.01 o 
   0  -6   4      145.03      137.20      4.67 o 
   1  -6   4      462.95      448.31      7.82 o 
   2  -6   4       57.32       40.23      1.83 o 
   3  -6   4       44.24       45.51      2.05 o 
   4  -6   4        4.81        1.32      1.16 o 
   5  -6   4      144.43      142.66      3.31 o 
   6  -6   4      135.94      123.27      4.62 o 
   7  -6   4       22.34       20.74      5.42 o 
   8  -6   4        3.85        2.46      2.56 o 
   9  -6   4      212.30      222.87      7.13 o 
  10  -6   4        6.50        7.06      3.51 o 
 -11  -5   4       41.60       38.42      4.86 o 
 -10  -5   4      101.18      107.23      6.51 o 
  -9  -5   4       22.54       18.55      3.57 o 
  -8  -5   4       20.49       13.58      3.00 o 
  -7  -5   4      424.60      454.09      8.87 o 
  -6  -5   4       72.81       59.66      3.66 o 
  -5  -5   4      449.96      459.25      7.97 o 
  -4  -5   4      197.35      180.89      4.86 o 
  -3  -5   4        6.43        5.55      1.63 o 
  -2  -5   4       96.01       87.26      3.12 o 
  -1  -5   4      147.08      122.33      4.71 o 
   0  -5   4      454.09      489.66      4.73 o 
   1  -5   4      504.10      569.64      5.27 o 
   2  -5   4       49.15       55.28      2.49 o 
   3  -5   4       17.38        5.06      1.12 o 
   4  -5   4      842.61      895.51      7.35 o 
   5  -5   4      370.99      390.76      7.80 o 
   6  -5   4      249.68      236.48      6.01 o 
   7  -5   4      355.74      354.05      7.69 o 
   8  -5   4       23.94       16.66      3.02 o 
   9  -5   4       17.24       12.27      3.30 o 
  10  -5   4        1.01        2.45      3.29 o 
 -11  -4   4       33.16       32.78      4.51 o 
 -10  -4   4      145.90      160.22      6.66 o 
  -9  -4   4       32.16       22.22      3.52 o 
  -8  -4   4       49.03       41.53      3.73 o 
  -7  -4   4      520.94      566.98     11.86 o 
  -6  -4   4        2.78        1.00      1.94 o 
  -5  -4   4      628.33      653.27      6.10 o 
  -4  -4   4      118.12      116.96      3.85 o 
  -3  -4   4      626.13      594.50      7.61 o 
  -2  -4   4        0.95       -0.29      1.32 o 
  -1  -4   4      251.40      313.91      3.35 o 
   0  -4   4      147.26      137.79      4.61 o 
   1  -4   4       39.91       39.33      2.56 o 
   2  -4   4      737.50      719.11      6.87 o 
   3  -4   4      545.29      605.48      5.35 o 
   4  -4   4      207.22      200.84      3.15 o 
   5  -4   4        0.04        2.50      1.15 o 
   6  -4   4        7.43        3.95      1.95 o 
   7  -4   4       98.30       84.44      6.67 o 
   8  -4   4        0.43        1.68      2.40 o 
   9  -4   4       87.96       87.32      4.90 o 
  10  -4   4        0.61        2.82      3.29 o 
  11  -4   4       39.63       40.90      7.40 o 
 -11  -3   4        0.01        1.05      3.50 o 
 -10  -3   4       57.18       44.65      8.25 o 
  -9  -3   4      255.55      268.80      9.46 o 
  -8  -3   4       12.78        4.66      2.39 o 
  -7  -3   4       33.31       36.49      2.43 o 
  -6  -3   4       27.66       21.98      2.80 o 
  -5  -3   4       29.22       27.32      1.77 o 
  -4  -3   4        9.63        9.96      1.22 o 
  -3  -3   4     1088.37     1295.49     21.33 o 
  -2  -3   4      457.13      445.49      8.91 o 
  -1  -3   4      814.86      828.29      8.91 o 
   0  -3   4     1911.17     1972.43     10.01 o 
   1  -3   4     1962.53     2156.96     10.75 o 
   2  -3   4      285.29      269.30      3.71 o 
   3  -3   4      885.38      907.69      6.30 o 
   4  -3   4       47.23       49.04      1.60 o 
   5  -3   4      480.38      475.09      6.40 o 
   6  -3   4      236.47      250.27      5.98 o 
   7  -3   4       10.26       11.16      3.38 o 
   8  -3   4        0.80        1.27      2.58 o 
   9  -3   4      209.80      231.64      7.25 o 
  10  -3   4       84.73       73.87      5.11 o 
  11  -3   4       10.69       10.09      4.04 o 
 -11  -2   4       63.76       64.84      5.02 o 
 -10  -2   4       92.01       72.03      4.73 o 
  -9  -2   4       87.44       94.90      7.01 o 
  -8  -2   4       43.23       33.52      2.63 o 
  -7  -2   4        7.05        6.50      1.93 o 
  -6  -2   4       41.25       35.00      2.45 o 
  -5  -2   4       28.25       42.24      2.01 o 
  -4  -2   4      803.01      832.74      6.72 o 
  -3  -2   4      127.34      128.82      2.35 o 
  -2  -2   4     3951.30     4055.46     45.77 o 
  -1  -2   4     1875.37     2048.66     12.00 o 
   0  -2   4     1019.06     1024.94      8.37 o 
   1  -2   4     3986.77     4143.44     30.76 o 
   2  -2   4     1610.40     1725.47     16.62 o 
   3  -2   4     1888.61     2197.65     15.30 o 
   4  -2   4      242.06      229.22     10.88 o 
   5  -2   4       77.11       58.95      3.07 o 
   6  -2   4      807.79      840.52     15.41 o 
   7  -2   4      333.69      344.54      7.46 o 
   8  -2   4      278.32      262.83      7.15 o 
   9  -2   4       62.13       39.76      4.10 o 
  10  -2   4        5.22        1.19      3.11 o 
  11  -2   4        3.01        2.72      3.74 o 
 -10  -1   4        6.06       -0.26      2.82 o 
  -9  -1   4      123.52      114.00      5.67 o 
  -8  -1   4       15.72        9.15      2.73 o 
  -7  -1   4       80.20       72.77      2.86 o 
  -6  -1   4      256.54      227.43      4.14 o 
  -5  -1   4       14.73       21.31      1.65 o 
  -4  -1   4     1224.63     1296.16      8.75 o 
  -3  -1   4      972.67     1008.97     10.39 o 
  -2  -1   4      629.41      654.24      5.71 o 
  -1  -1   4     1064.00     1109.80      8.61 o 
   0  -1   4     1496.20     1528.53     26.58 o 
   1  -1   4     1483.04     1555.77     11.39 o 
   2  -1   4       46.53       54.49      2.20 o 
   3  -1   4      530.41      549.43      6.76 o 
   4  -1   4     1000.18     1121.76     14.73 o 
   5  -1   4      206.88      186.09      4.75 o 
   6  -1   4      138.81      137.16      4.59 o 
   7  -1   4       10.30       11.91      2.53 o 
   8  -1   4      132.31      118.55      5.04 o 
   9  -1   4        0.09        1.76      2.69 o 
  10  -1   4       89.28       85.00      5.33 o 
  11  -1   4       14.08        6.65      3.85 o 
 -10   0   4       19.90       12.65      3.43 o 
  -9   0   4      125.98      115.85      4.03 o 
  -8   0   4      114.63      104.39      3.55 o 
  -7   0   4        0.74        0.90      1.48 o 
  -6   0   4       12.35        6.47      1.45 o 
  -5   0   4      393.61      403.86      7.11 o 
  -4   0   4        6.21        1.28      1.00 o 
  -3   0   4       13.71       14.20      1.19 o 
  -2   0   4        6.85        4.02      0.75 o 
  -1   0   4       28.09       44.12      1.59 o 
   0   0   4     1593.54     1567.38      9.95 o 
   1   0   4     1001.72     1080.05     20.54 o 
   2   0   4       25.66       10.25      1.14 o 
   3   0   4     1108.09     1179.52     23.06 o 
   4   0   4       16.28       12.93      1.73 o 
   5   0   4       47.63       38.53      3.86 o 
   6   0   4       17.49       18.70      2.84 o 
   7   0   4       77.97       73.58      3.97 o 
   8   0   4       77.59       68.79      4.20 o 
   9   0   4      249.52      289.68      7.99 o 
  10   0   4      222.97      235.74     18.93 o 
  11   0   4        0.02        3.38      4.98 o 
 -11   1   4        0.06       -0.94      4.38 o 
 -10   1   4       26.46       26.23      8.50 o 
  -9   1   4       70.33       62.74      3.43 o 
  -8   1   4      537.30      587.17      7.57 o 
  -7   1   4      327.26      319.30      5.22 o 
  -6   1   4      249.15      235.84      4.17 o 
  -5   1   4       94.76       84.42      2.98 o 
  -4   1   4      230.86      240.68      3.46 o 
  -3   1   4       17.55        8.23      0.95 o 
  -2   1   4     1668.65     1819.92     13.31 o 
  -1   1   4      128.91      115.32      4.95 o 
   0   1   4      363.98      336.35     10.97 o 
   1   1   4      307.63      318.79      3.15 o 
   2   1   4      456.57      439.94      3.81 o 
   3   1   4        0.26        0.66      0.66 o 
   4   1   4       23.92       24.04      1.58 o 
   5   1   4      160.50      133.48      2.78 o 
   6   1   4      110.10      102.60      8.46 o 
   7   1   4      489.07      512.31     19.71 o 
   8   1   4       27.20       26.77      3.31 o 
   9   1   4       47.38       41.96      4.15 o 
  10   1   4       35.20       34.62      4.44 o 
  11   1   4       36.66       37.46     10.51 o 
 -11   2   4        9.51        3.98      5.97 o 
 -10   2   4       50.75       52.48      4.64 o 
  -9   2   4       41.62       34.59      7.01 o 
  -8   2   4      140.94      134.67      5.24 o 
  -7   2   4      461.44      485.67     11.76 o 
  -6   2   4       82.48       53.40      4.93 o 
  -5   2   4       15.99       10.02      1.34 o 
  -4   2   4      228.47      247.27      4.33 o 
  -3   2   4     3096.18     3502.55     29.64 o 
  -2   2   4       25.13       25.72      1.79 o 
  -1   2   4       48.22       58.68      1.71 o 
   0   2   4      163.15      130.40      3.32 o 
   1   2   4       73.90       86.76      1.81 o 
   2   2   4        0.93        1.50      0.72 o 
   3   2   4       17.09       18.33      1.18 o 
   4   2   4      508.87      506.73      4.87 o 
   5   2   4        2.36        3.63      1.72 o 
   6   2   4      142.02      136.92      3.52 o 
   7   2   4      861.56      953.86     16.82 o 
   8   2   4       19.40       11.60      3.15 o 
   9   2   4       50.28       45.47      8.72 o 
  10   2   4        5.00        1.97      3.32 o 
  11   2   4        3.27        0.27      3.80 o 
 -11   3   4        4.15        8.57      6.19 o 
 -10   3   4       24.10       18.30      3.60 o 
  -9   3   4       28.00       19.86      4.98 o 
  -8   3   4        0.02       -2.30      2.30 o 
  -7   3   4        0.62       -1.02      2.45 o 
  -6   3   4       24.51       16.65      1.78 o 
  -5   3   4     1659.43     1831.37     14.98 o 
  -4   3   4     1850.50     2036.79     11.37 o 
  -3   3   4      827.29      801.19      8.76 o 
  -2   3   4     1775.93     1916.28     38.97 o 
  -1   3   4       74.75      101.82      1.67 o 
   0   3   4     1130.28     1162.57     17.37 o 
   1   3   4      669.07      741.71      8.04 o 
   2   3   4      679.39      622.09      6.99 o 
   3   3   4        0.01        0.25      0.84 o 
   4   3   4      228.69      201.75      3.33 o 
   5   3   4      110.52       86.91      2.86 o 
   6   3   4     1721.10     1819.89     23.30 o 
   7   3   4        3.83        0.98      2.11 o 
   8   3   4      137.03      115.59      5.08 o 
   9   3   4        3.24        4.25      2.88 o 
  10   3   4        0.21       -0.35      3.30 o 
  11   3   4       10.51        8.06      4.16 o 
 -11   4   4       20.23       18.73      7.12 o 
 -10   4   4       14.97        9.75      4.27 o 
  -9   4   4      129.95      141.50      5.97 o 
  -8   4   4       36.30       33.44      3.74 o 
  -7   4   4      439.31      480.65      9.11 o 
  -6   4   4       87.24       84.58      4.12 o 
  -5   4   4       55.79       47.72      1.95 o 
  -4   4   4       88.54       97.16      3.68 o 
  -3   4   4     1899.29     2246.30     56.00 o 
  -2   4   4      392.02      405.05      6.05 o 
  -1   4   4       88.85      128.68      5.06 o 
   0   4   4        3.26        2.13      0.79 o 
   1   4   4      176.73      173.60      2.72 o 
   2   4   4      259.05      225.80      3.29 o 
   3   4   4      138.14      141.99      4.01 o 
   4   4   4      441.82      405.11      4.88 o 
   5   4   4        8.08        3.95      1.32 o 
   6   4   4       10.32       10.64      1.65 o 
   7   4   4       86.52       68.08      5.10 o 
   8   4   4      319.54      334.01      8.20 o 
   9   4   4        7.49        4.47      3.12 o 
  10   4   4        6.96        0.90      3.37 o 
  11   4   4       83.76      116.00     10.28 o 
 -11   5   4       25.49       36.41      8.21 o 
 -10   5   4       12.73       10.64      5.81 o 
  -9   5   4       41.89       43.81      4.41 o 
  -8   5   4        7.90        6.00      2.87 o 
  -7   5   4        6.37        2.22      2.40 o 
  -6   5   4        2.76        2.10      2.06 o 
  -5   5   4       66.23       66.97      3.67 o 
  -4   5   4      232.43      226.32      5.57 o 
  -3   5   4       54.04       64.52      3.16 o 
  -2   5   4      358.26      355.61      5.97 o 
  -1   5   4      136.09      106.12      5.30 o 
   0   5   4       14.16       14.48      1.19 o 
   1   5   4      167.92      198.47      3.14 o 
   2   5   4      473.98      478.90      7.47 o 
   3   5   4      922.09      949.05     21.00 o 
   4   5   4       32.09       21.08      1.69 o 
   5   5   4       54.13       47.94      2.30 o 
   6   5   4     1022.05     1126.92      9.73 o 
   7   5   4      217.25      195.33      5.85 o 
   8   5   4      175.66      180.24      8.14 o 
   9   5   4       25.03       25.97      4.03 o 
  10   5   4       61.60       76.13      8.57 o 
 -10   6   4       43.80       50.56      7.27 o 
  -9   6   4       12.31       17.81      5.61 o 
  -8   6   4       16.54       14.39      3.42 o 
  -7   6   4       13.07        9.36      2.85 o 
  -6   6   4        3.32       -1.46      2.06 o 
  -5   6   4      359.98      364.78      7.61 o 
  -4   6   4       29.43       22.24      2.64 o 
  -3   6   4      652.42      677.51      9.20 o 
  -2   6   4       84.55       63.98      3.03 o 
  -1   6   4       14.30       16.00      1.34 o 
   0   6   4     2084.70     2130.10     11.76 o 
   1   6   4      459.91      473.08      5.96 o 
   2   6   4       85.15       76.86      2.60 o 
   3   6   4     1442.48     1465.28     10.28 o 
   4   6   4       64.21       58.21      2.38 o 
   5   6   4      437.87      403.31      6.90 o 
   6   6   4      247.91      224.57      4.56 o 
   7   6   4      141.87      123.82      6.82 o 
   8   6   4       23.03        8.52      4.97 o 
   9   6   4        0.20       -1.30      4.79 o 
  10   6   4        1.44        1.78      6.32 o 
 -10   7   4      218.89      274.81     10.50 o 
  -9   7   4       71.09       78.99      5.50 o 
  -8   7   4       82.31       76.45      5.00 o 
  -7   7   4       56.88       44.46      4.10 o 
  -6   7   4       29.75       19.47      3.15 o 
  -5   7   4      433.09      460.01     18.34 o 
  -4   7   4       20.36       19.70      3.28 o 
  -3   7   4       63.20       41.35      3.02 o 
  -2   7   4      913.99      980.51     11.08 o 
  -1   7   4      832.13      900.12      9.02 o 
   0   7   4      181.10      179.68      4.32 o 
   1   7   4      333.13      312.05      5.74 o 
   2   7   4      118.24       99.17      2.73 o 
   3   7   4       32.87       19.42      1.74 o 
   4   7   4        0.57        0.71      1.34 o 
   5   7   4        4.63        1.06      1.53 o 
   6   7   4      262.36      247.84      5.00 o 
   7   7   4       21.52       11.83      2.76 o 
   8   7   4        1.04       -3.73      3.79 o 
   9   7   4        7.98        8.17      5.19 o 
  10   7   4       16.02       18.60      7.34 o 
  -9   8   4       18.51       18.56      4.27 o 
  -8   8   4        1.46       -0.12      3.14 o 
  -7   8   4        0.87        0.29      2.84 o 
  -6   8   4       12.39       13.58      3.00 o 
  -5   8   4      671.43      668.79     10.95 o 
  -4   8   4      168.76      161.22      5.42 o 
  -3   8   4      257.83      251.54      6.19 o 
  -2   8   4      197.64      194.17      5.27 o 
  -1   8   4      835.08      873.16     15.76 o 
   0   8   4      182.00      173.95      5.25 o 
   1   8   4      885.79      924.69      8.13 o 
   2   8   4       41.34       31.62      2.04 o 
   3   8   4        2.56        1.81      1.36 o 
   4   8   4       62.02       54.09      3.52 o 
   5   8   4      304.64      266.19      5.05 o 
   6   8   4       32.66       36.95      3.44 o 
   7   8   4        1.62        2.73      3.84 o 
   8   8   4       44.76       46.26      6.62 o 
   9   8   4       50.59       73.26      7.92 o 
  -9   9   4        2.67        3.69      3.96 o 
  -8   9   4       26.91       21.18      4.11 o 
  -7   9   4       44.45       30.40      4.04 o 
  -6   9   4      396.44      412.68      9.40 o 
  -5   9   4      165.29      166.55      6.10 o 
  -4   9   4      198.09      176.30      5.81 o 
  -3   9   4      212.24      200.58      5.85 o 
  -2   9   4        2.88        4.30      2.10 o 
  -1   9   4      532.21      586.23      8.96 o 
   0   9   4      314.75      305.41      4.81 o 
   1   9   4        2.96        0.86      1.36 o 
   2   9   4       94.78       79.64      2.90 o 
   3   9   4      149.33      112.12      3.38 o 
   4   9   4       76.78       66.00      2.94 o 
   5   9   4        0.41        1.18      2.46 o 
   6   9   4       72.47       59.74      4.19 o 
   7   9   4        1.91        2.90      4.08 o 
   8   9   4        5.73       -2.15      4.36 o 
  -8  10   4       29.76       20.76      5.10 o 
  -7  10   4        2.69        3.51      3.28 o 
  -6  10   4       32.89       24.40      3.85 o 
  -5  10   4       53.96       41.60      4.11 o 
  -4  10   4      104.58       95.54      4.83 o 
  -3  10   4       51.89       42.76      3.55 o 
  -2  10   4      490.69      495.59      9.19 o 
  -1  10   4      109.77      105.95      4.61 o 
   0  10   4       18.13       12.71      3.32 o 
   1  10   4       28.90       23.30      2.18 o 
   2  10   4       32.69       21.33      2.15 o 
   3  10   4       21.37       19.84      3.40 o 
   4  10   4       39.42       30.53      3.41 o 
   5  10   4       43.98       50.17      4.05 o 
   6  10   4      110.08      115.95      6.10 o 
   7  10   4       60.71       61.18      7.21 o 
   8  10   4       30.87       28.93      6.65 o 
  -7  11   4        0.18        1.21      3.78 o 
  -6  11   4       25.96       19.20      4.03 o 
  -5  11   4       43.44       38.40      4.25 o 
  -4  11   4        0.15       -0.48      2.55 o 
  -3  11   4       21.05       17.40      3.70 o 
  -2  11   4      143.88      145.36      5.53 o 
  -1  11   4      164.32      164.15      6.99 o 
   0  11   4       22.36       18.16      2.71 o 
   1  11   4       15.24       15.93      2.62 o 
   2  11   4      109.65       97.37      3.54 o 
   3  11   4        0.88       -0.57      2.50 o 
   4  11   4      163.91      189.95      6.46 o 
   5  11   4       87.70       73.59      4.71 o 
   6  11   4      133.77      144.76     11.99 o 
   7  11   4      168.47      219.13     11.50 o 
  -6  12   4       44.01       39.26      4.81 o 
  -5  12   4       13.23        7.91      4.37 o 
  -4  12   4       12.94        9.90      4.49 o 
  -3  12   4       20.37       15.09      3.14 o 
  -2  12   4      110.64      106.33      5.05 o 
  -1  12   4      164.63      156.22      5.73 o 
   0  12   4        0.19       -0.08      3.08 o 
   1  12   4       49.85       37.87      5.53 o 
   2  12   4      177.54      181.66      9.09 o 
   3  12   4        1.92        4.24      4.13 o 
   4  12   4      223.53      246.91      7.62 o 
   5  12   4      159.83      175.35      6.89 o 
   6  12   4        0.06        1.52      3.59 o 
  -5  13   4        1.23        1.74      3.56 o 
  -4  13   4       83.05       86.59      5.39 o 
  -3  13   4        4.05        1.95      3.16 o 
  -2  13   4        1.23        1.97      2.82 o 
  -1  13   4       69.82       69.42      4.69 o 
   0  13   4       99.75       87.49      7.28 o 
   1  13   4       36.64       28.92      5.54 o 
   2  13   4       96.11      110.58      8.04 o 
   3  13   4       48.61       50.09      6.63 o 
   4  13   4        7.02        7.98      5.07 o 
   5  13   4      199.35      232.56     10.52 o 
  -3  14   4       71.94       67.31      5.09 o 
  -2  14   4      122.23      140.97      9.35 o 
  -1  14   4       19.21       19.66      5.53 o 
   0  14   4       97.17      110.32      8.46 o 
   1  14   4       35.47       37.76      6.28 o 
   2  14   4       13.76       20.32      5.40 o 
   3  14   4       96.31       98.08      8.72 o 
  -3 -14   5       61.50       73.30      5.61 o 
  -2 -14   5        2.85        1.46      5.69 o 
  -1 -14   5       20.25       25.73      6.35 o 
   0 -14   5       18.62       14.07      3.49 o 
   1 -14   5       32.10       28.10      4.00 o 
   2 -14   5        2.87       -1.42      3.08 o 
   3 -14   5        0.22        2.92      4.74 o 
  -5 -13   5        2.58       -1.82      3.49 o 
  -4 -13   5       70.20       65.83      7.04 o 
  -3 -13   5        0.04       -0.97      3.17 o 
  -2 -13   5        0.09       -0.82      3.00 o 
  -1 -13   5      219.95      238.61      7.49 o 
   0 -13   5       47.64       51.38      4.47 o 
   1 -13   5        7.02        6.02      2.89 o 
   2 -13   5       70.14       59.45      5.96 o 
   3 -13   5        2.56       -0.09      2.73 o 
   4 -13   5       67.34       61.74      6.28 o 
  -6 -12   5      166.79      183.70      7.69 o 
  -5 -12   5        1.88       -0.86      3.19 o 
  -4 -12   5       26.39       19.30      3.72 o 
  -3 -12   5       92.24       83.89      5.56 o 
  -2 -12   5        0.14       -1.51      2.66 o 
  -1 -12   5      114.76      110.42      5.29 o 
   0 -12   5        4.93        2.51      2.56 o 
   1 -12   5        3.86        1.31      2.53 o 
   2 -12   5       81.23       80.49      4.46 o 
   3 -12   5        0.61       -0.16      2.44 o 
   4 -12   5      113.57      114.50      5.04 o 
   5 -12   5       77.79       77.50      4.83 o 
   6 -12   5       30.27       32.17      6.43 o 
  -7 -11   5        9.74        6.08      5.45 o 
  -6 -11   5       54.40       46.55      4.82 o 
  -5 -11   5      105.74      113.63      5.91 o 
  -4 -11   5        1.55        0.02      2.79 o 
  -3 -11   5       76.60       71.06      4.60 o 
  -2 -11   5        7.29        4.64      2.63 o 
  -1 -11   5       25.33       23.65      3.12 o 
   0 -11   5      129.31      124.71      5.05 o 
   1 -11   5       70.54       56.95      3.80 o 
   2 -11   5      200.53      197.09     12.97 o 
   3 -11   5      105.12      103.63      9.48 o 
   4 -11   5      365.02      386.22      6.50 o 
   5 -11   5      124.67      118.75      5.40 o 
   6 -11   5        1.64        2.19      3.09 o 
   7 -11   5      109.92      127.11      9.27 o 
  -8 -10   5        5.10        7.37      3.76 o 
  -7 -10   5      165.71      174.66     14.28 o 
  -6 -10   5        0.05        2.75      2.95 o 
  -5 -10   5       62.06       56.26      5.85 o 
  -4 -10   5      295.80      299.49      7.97 o 
  -3 -10   5        1.43        0.87      2.42 o 
  -2 -10   5      351.48      347.72      9.89 o 
  -1 -10   5      157.18      130.52      5.15 o 
   0 -10   5      114.18       82.70      4.13 o 
   1 -10   5       10.96        7.34      2.90 o 
   2 -10   5      101.07       76.32      2.99 o 
   3 -10   5       29.56       23.48      2.31 o 
   4 -10   5        3.20       -0.43      1.87 o 
   5 -10   5        1.76        0.65      2.46 o 
   6 -10   5      781.77      948.13     20.13 o 
   7 -10   5      119.86      114.93      5.64 o 
   8 -10   5        0.34        0.68      4.97 o 
  -9  -9   5       91.74      117.80      6.53 o 
  -8  -9   5       15.23       20.17      4.07 o 
  -7  -9   5       26.53       25.61      3.83 o 
  -6  -9   5       17.34       10.72      3.13 o 
  -5  -9   5       46.79       43.68      5.40 o 
  -4  -9   5        2.79        3.11      2.42 o 
  -3  -9   5        1.27        2.70      2.30 o 
  -2  -9   5       30.10       12.47      2.59 o 
  -1  -9   5        1.13        3.06      3.02 o 
   0  -9   5      143.48      135.10      5.22 o 
   1  -9   5       68.16       57.21      2.58 o 
   2  -9   5      255.41      231.36      5.74 o 
   3  -9   5        0.05        0.09      1.55 o 
   4  -9   5      598.03      655.07      7.75 o 
   5  -9   5      295.15      304.82      8.85 o 
   6  -9   5       80.63       80.08      4.48 o 
   7  -9   5        2.26        5.40      2.85 o 
   8  -9   5       15.86       19.15      3.74 o 
  -9  -8   5        9.49        8.58      3.82 o 
  -8  -8   5        0.99       -0.81      3.18 o 
  -7  -8   5       14.86        8.94      3.28 o 
  -6  -8   5        1.21        0.64      2.51 o 
  -5  -8   5      198.08      175.03      5.98 o 
  -4  -8   5      944.48      989.02     13.12 o 
  -3  -8   5     1037.47     1152.49     13.63 o 
  -2  -8   5      542.26      524.88     22.80 o 
  -1  -8   5      592.23      603.49      9.12 o 
   0  -8   5      795.24      788.14      7.26 o 
   1  -8   5       32.93       30.31      2.03 o 
   2  -8   5      812.82      832.77      9.31 o 
   3  -8   5      275.63      282.98      5.75 o 
   4  -8   5      240.48      253.10      4.66 o 
   5  -8   5       32.27       26.67      2.95 o 
   6  -8   5       21.28       19.92      3.06 o 
   7  -8   5        0.02       -0.87      2.51 o 
   8  -8   5        1.99        2.59      2.95 o 
   9  -8   5        7.61       11.24      3.68 o 
 -10  -7   5        2.36       -2.66      3.69 o 
  -9  -7   5       61.01       66.84      5.09 o 
  -8  -7   5      104.05      111.03      9.29 o 
  -7  -7   5       83.19       70.03      4.47 o 
  -6  -7   5        6.72        5.73      2.59 o 
  -5  -7   5     2734.69     2965.54     23.74 o 
  -4  -7   5       86.91       69.23      3.88 o 
  -3  -7   5     1073.11     1122.96     12.85 o 
  -2  -7   5      786.49      795.75     10.39 o 
  -1  -7   5      106.78      108.46      2.91 o 
   0  -7   5      183.44      161.50      3.25 o 
   1  -7   5       15.98       10.17      1.86 o 
   2  -7   5        6.76        7.56      1.36 o 
   3  -7   5       36.01       29.72      1.94 o 
   4  -7   5       16.35       13.33      2.53 o 
   5  -7   5       17.87       16.00      2.50 o 
   6  -7   5        0.91        0.54      2.05 o 
   7  -7   5      100.44      109.53      9.39 o 
   8  -7   5       61.55       50.50      4.30 o 
   9  -7   5        4.81        6.07      3.29 o 
 -10  -6   5      134.65      149.66      6.75 o 
  -9  -6   5       22.46       20.69      3.85 o 
  -8  -6   5      239.32      267.71      7.74 o 
  -7  -6   5     1356.18     1552.24     24.73 o 
  -6  -6   5       14.27       10.97      2.65 o 
  -5  -6   5       65.90       47.40      3.47 o 
  -4  -6   5        4.83        3.95      1.93 o 
  -3  -6   5      148.80      129.04      4.31 o 
  -2  -6   5       43.14       32.69      2.55 o 
  -1  -6   5       64.81       43.93      2.18 o 
   0  -6   5      282.91      293.94      4.00 o 
   1  -6   5        0.13        0.35      1.05 o 
   2  -6   5      398.79      411.30      5.01 o 
   3  -6   5      313.98      326.90      6.84 o 
   4  -6   5      113.88      102.23      4.84 o 
   5  -6   5      234.51      252.12     13.78 o 
   6  -6   5       14.06       11.49      2.50 o 
   7  -6   5        3.82        0.71      2.31 o 
   8  -6   5       10.57        6.25      2.93 o 
   9  -6   5      195.84      224.75      7.34 o 
  10  -6   5        8.22        5.17      3.54 o 
 -10  -5   5       54.24       57.58      5.03 o 
  -9  -5   5      714.51      839.45     13.51 o 
  -8  -5   5      360.75      367.95      8.60 o 
  -7  -5   5       12.83        8.54      2.64 o 
  -6  -5   5       41.45       35.23      3.33 o 
  -5  -5   5      155.63      127.77      4.60 o 
  -4  -5   5        3.61        5.74      1.90 o 
  -3  -5   5       73.42       64.54      3.13 o 
  -2  -5   5       20.42       12.05      1.82 o 
  -1  -5   5      340.28      380.57      4.49 o 
   0  -5   5      154.79      161.39      3.17 o 
   1  -5   5       42.95       36.43      1.70 o 
   2  -5   5       60.89       53.65      1.96 o 
   3  -5   5       73.94       61.80      2.09 o 
   4  -5   5       59.15       44.75      1.92 o 
   5  -5   5        4.34       -0.56      1.78 o 
   6  -5   5        6.61        5.28      2.17 o 
   7  -5   5       70.54       77.96      4.14 o 
   8  -5   5        7.48        3.95      3.91 o 
   9  -5   5        0.06       -1.42      2.83 o 
  10  -5   5        3.16        2.40      3.43 o 
 -11  -4   5      121.61      124.50      6.48 o 
 -10  -4   5      130.13      125.54      6.14 o 
  -9  -4   5        1.06       -1.82      2.82 o 
  -8  -4   5      182.56      170.76      7.63 o 
  -7  -4   5      325.79      345.59      7.80 o 
  -6  -4   5      189.68      181.82      5.50 o 
  -5  -4   5       94.00       93.42      3.79 o 
  -4  -4   5      236.77      227.97      6.30 o 
  -3  -4   5       32.13       29.63      1.29 o 
  -2  -4   5       91.64       78.58      1.85 o 
  -1  -4   5      195.88      232.10      3.31 o 
   0  -4   5      151.39      170.04      2.80 o 
   1  -4   5       58.04       54.87      1.83 o 
   2  -4   5      410.86      397.10      5.36 o 
   3  -4   5      473.31      509.95      4.94 o 
   4  -4   5       11.65       10.89      1.80 o 
   5  -4   5      181.51      203.34      5.31 o 
   6  -4   5       81.58       72.40      3.79 o 
   7  -4   5       15.82        6.61      3.63 o 
   8  -4   5       16.15       16.56      3.01 o 
   9  -4   5      106.56       94.05      5.20 o 
  10  -4   5        0.26        1.23      3.20 o 
 -11  -3   5       14.58        8.21      3.80 o 
 -10  -3   5        0.89        1.38      3.11 o 
  -9  -3   5       36.11       31.74      3.66 o 
  -8  -3   5       23.78       22.01      3.16 o 
  -7  -3   5       47.70       47.70      3.75 o 
  -6  -3   5       33.66       33.34      2.51 o 
  -5  -3   5       93.84       95.73      3.91 o 
  -4  -3   5       75.50       58.61      2.31 o 
  -3  -3   5      809.49      951.44      6.72 o 
  -2  -3   5        2.54        6.03      0.87 o 
  -1  -3   5     1851.58     2150.45     11.67 o 
   0  -3   5       11.60       13.48      1.66 o 
   1  -3   5     2709.93     2959.02     23.48 o 
   2  -3   5      199.91      189.07      6.42 o 
   3  -3   5     1193.90     1254.08     16.77 o 
   4  -3   5        5.10        1.77      1.52 o 
   5  -3   5      349.48      297.01     15.95 o 
   6  -3   5      114.92      102.28      4.25 o 
   7  -3   5      118.33      100.01      4.96 o 
   8  -3   5        1.21        0.12      2.49 o 
   9  -3   5       99.25       94.24      5.36 o 
  10  -3   5       69.28       62.59      4.92 o 
  11  -3   5        7.36        8.76      3.93 o 
 -11  -2   5       17.70       13.00      3.68 o 
 -10  -2   5       53.91       52.20      4.57 o 
  -9  -2   5       10.98        6.52      2.84 o 
  -8  -2   5       25.35       17.81      2.68 o 
  -7  -2   5        2.16        0.09      1.52 o 
  -6  -2   5       41.34       37.68      2.19 o 
  -5  -2   5       12.58       18.97      2.85 o 
  -4  -2   5      591.76      690.26      6.25 o 
  -3  -2   5       27.80       31.68      1.51 o 
  -2  -2   5     2591.45     2747.86     34.30 o 
  -1  -2   5     1539.46     1608.59     11.58 o 
   0  -2   5     1483.06     1519.03     10.97 o 
   1  -2   5     1936.38     2113.78     23.30 o 
   2  -2   5        5.17        5.47      0.90 o 
   3  -2   5      825.97     1041.56     10.16 o 
   4  -2   5      409.04      384.31      9.37 o 
   5  -2   5        0.65        1.29      1.62 o 
   6  -2   5      107.19      102.96      4.26 o 
   7  -2   5       64.03       56.18      3.86 o 
   8  -2   5       10.68        6.39      2.64 o 
   9  -2   5      214.36      230.79      7.76 o 
  10  -2   5       86.60       76.85      5.35 o 
  11  -2   5       81.19       89.99      6.36 o 
 -11  -1   5       33.42       34.09      6.17 o 
 -10  -1   5       21.48       18.66      3.45 o 
  -9  -1   5        0.11       -0.85      1.95 o 
  -8  -1   5        0.00        0.63      1.74 o 
  -7  -1   5      110.46       97.22      4.23 o 
  -6  -1   5      618.00      658.76      9.35 o 
  -5  -1   5      281.57      276.06      4.27 o 
  -4  -1   5     1706.43     1890.72     11.28 o 
  -3  -1   5       86.05       88.83      2.42 o 
  -2  -1   5       67.24       57.68      1.65 o 
  -1  -1   5      167.23      187.55      3.64 o 
   0  -1   5      170.00      172.79      3.61 o 
   1  -1   5     1589.08     1757.51      9.35 o 
   2  -1   5      213.62      197.61      2.49 o 
   3  -1   5      404.97      401.56      8.88 o 
   4  -1   5      117.80      104.05      3.55 o 
   5  -1   5      325.93      348.75     11.66 o 
   6  -1   5       27.00       14.92      3.25 o 
   7  -1   5      367.48      408.53      8.38 o 
   8  -1   5      173.58      160.81      5.89 o 
   9  -1   5       43.83       36.58      4.09 o 
  10  -1   5       17.10       17.66      3.74 o 
  11  -1   5        8.85        6.90      3.66 o 
 -10   0   5       28.90       25.67      3.79 o 
  -9   0   5        0.03        0.87      1.98 o 
  -8   0   5       32.54       19.91      2.31 o 
  -7   0   5        1.50        0.57      1.51 o 
  -6   0   5      548.13      594.14     10.86 o 
  -5   0   5      325.57      313.67      4.51 o 
  -4   0   5      265.68      258.10      3.76 o 
  -3   0   5     1055.60     1089.85      7.46 o 
  -2   0   5       15.27        9.46      1.41 o 
  -1   0   5        3.73        1.70      0.67 o 
   0   0   5      104.62       93.49      1.86 o 
   1   0   5      469.39      470.42      4.16 o 
   2   0   5       90.83       73.76      1.62 o 
   3   0   5      297.49      295.22      5.24 o 
   4   0   5       86.44       98.38      3.44 o 
   5   0   5      821.92      862.79     18.04 o 
   6   0   5      418.44      412.87     12.74 o 
   7   0   5      351.41      349.94      7.76 o 
   8   0   5        6.37        8.21      2.63 o 
   9   0   5       86.84       77.71      5.15 o 
  10   0   5       96.48       89.17      5.64 o 
  11   0   5       72.34       67.33      5.70 o 
 -11   1   5       68.25       68.37      5.35 o 
 -10   1   5       73.14       74.34      5.03 o 
  -9   1   5       29.13       28.93      3.59 o 
  -8   1   5      148.83      141.36      4.08 o 
  -7   1   5      424.95      430.71      9.13 o 
  -6   1   5      138.91      120.05      3.93 o 
  -5   1   5       10.19        8.71      1.36 o 
  -4   1   5        8.03        5.97      1.10 o 
  -3   1   5      592.25      568.55      5.38 o 
  -2   1   5       20.39       23.15      1.49 o 
  -1   1   5        4.99        5.79      0.78 o 
   0   1   5       18.81       20.11      2.85 o 
   1   1   5     2770.37     2906.34     38.96 o 
   2   1   5      134.50      139.25      4.95 o 
   3   1   5      599.69      592.30     10.79 o 
   4   1   5       20.49        8.58      0.95 o 
   5   1   5       59.00       44.52      6.90 o 
   6   1   5       88.44       65.52      3.69 o 
   7   1   5      368.68      381.31     25.26 o 
   8   1   5      496.72      531.71     10.22 o 
   9   1   5        1.02        0.30      2.71 o 
  10   1   5        4.16        3.80      3.30 o 
  11   1   5       11.46       21.67      6.59 o 
 -11   2   5       55.13       57.08      5.14 o 
 -10   2   5       34.60       32.23      4.16 o 
  -9   2   5       14.49       12.91      3.07 o 
  -8   2   5       58.42       43.59      3.84 o 
  -7   2   5        1.14       -0.43      2.00 o 
  -6   2   5       44.10       37.29      3.12 o 
  -5   2   5       20.86       14.90      1.47 o 
  -4   2   5      123.11       92.19      2.22 o 
  -3   2   5       21.87       21.63      1.17 o 
  -2   2   5     1409.72     1560.74     26.14 o 
  -1   2   5      245.12      239.25      2.70 o 
   0   2   5     1979.15     2113.20     32.03 o 
   1   2   5     1913.78     2022.61     13.59 o 
   3   2   5        9.17        7.59      1.01 o 
   4   2   5      215.13      180.81      2.92 o 
   5   2   5        7.13        2.60      1.10 o 
   6   2   5        0.78        0.31      1.91 o 
   7   2   5      157.72      141.53      5.32 o 
   8   2   5       47.07       39.73      3.77 o 
   9   2   5        0.31        0.01      2.76 o 
  10   2   5       26.98       32.66      4.34 o 
  11   2   5       12.83        7.35      4.02 o 
 -11   3   5       39.18       32.79      5.43 o 
 -10   3   5       32.51       33.62      4.40 o 
  -9   3   5       33.92       32.66      5.30 o 
  -8   3   5       24.66       19.01      3.38 o 
  -7   3   5       57.49       49.05      3.62 o 
  -6   3   5     1283.42     1394.30     14.76 o 
  -5   3   5       15.26        8.19      1.36 o 
  -4   3   5       57.00       39.35      2.69 o 
  -3   3   5      188.19      168.26      4.26 o 
  -2   3   5      426.60      481.24     17.49 o 
  -1   3   5       56.84       33.50      1.19 o 
   0   3   5        0.25        1.52      0.81 o 
   1   3   5       84.09       92.31      2.83 o 
   2   3   5     1600.05     1589.12     13.39 o 
   3   3   5      107.39       92.02      3.32 o 
   4   3   5       36.35       35.83      1.75 o 
   5   3   5      489.82      465.49      8.06 o 
   6   3   5      265.51      254.52      6.35 o 
   7   3   5      143.72      139.37      6.19 o 
   8   3   5       50.50       53.03      4.12 o 
   9   3   5       10.43        8.48      3.95 o 
  10   3   5       63.79       76.32      5.56 o 
 -11   4   5      193.79      223.77      8.37 o 
 -10   4   5       19.19       11.93      3.83 o 
  -9   4   5       18.50       20.55      3.61 o 
  -8   4   5      263.84      264.87      7.48 o 
  -7   4   5       18.96       15.77      2.83 o 
  -6   4   5       20.86       10.59      2.42 o 
  -5   4   5      233.06      257.53     10.03 o 
  -4   4   5      660.99      706.63      9.52 o 
  -3   4   5      495.14      452.01     11.17 o 
  -2   4   5      671.86      751.63      8.73 o 
  -1   4   5       58.83       39.37      4.17 o 
   0   4   5     1434.58     1439.15     20.19 o 
   1   4   5       69.50       70.83      2.32 o 
   2   4   5        0.59        1.34      0.96 o 
   3   4   5        7.87       -0.01      1.14 o 
   4   4   5        8.21        4.91      1.43 o 
   5   4   5      175.16      159.99      3.45 o 
   6   4   5        6.63        5.99      3.44 o 
   7   4   5        1.89        3.22      2.35 o 
   8   4   5      442.22      499.03      9.99 o 
   9   4   5       17.39       13.24      3.50 o 
  10   4   5        4.08        5.82      3.59 o 
 -10   5   5       31.77       22.49      6.42 o 
  -9   5   5       82.55       79.67      5.25 o 
  -8   5   5       21.55       21.71      3.46 o 
  -7   5   5       96.85       94.99      4.84 o 
  -6   5   5      374.18      414.94     16.19 o 
  -5   5   5      444.43      452.86      8.34 o 
  -4   5   5       69.34       54.18      3.30 o 
  -3   5   5      226.90      266.34     11.87 o 
  -2   5   5      371.18      391.34      9.16 o 
  -1   5   5      428.87      398.98      4.78 o 
   0   5   5        0.38        2.20      1.33 o 
   1   5   5        2.33        6.63      1.26 o 
   2   5   5        0.68       -0.91      0.98 o 
   3   5   5       44.03       33.88      1.89 o 
   4   5   5      242.99      242.94      4.15 o 
   5   5   5      147.58      129.48      4.39 o 
   6   5   5      202.07      199.15      7.51 o 
   7   5   5       54.68       44.00      4.11 o 
   8   5   5       33.11       29.40     10.17 o 
   9   5   5       11.57       10.09      5.98 o 
  10   5   5        7.11        8.18      6.08 o 
 -10   6   5        6.81        4.05      3.92 o 
  -9   6   5       71.23       70.83      5.23 o 
  -8   6   5      103.50      101.39      5.55 o 
  -7   6   5       54.30       46.45      4.10 o 
  -6   6   5      133.21      103.39      4.93 o 
  -5   6   5      354.25      375.60      7.87 o 
  -4   6   5       16.64       10.52      2.34 o 
  -3   6   5       59.42       58.90      3.32 o 
  -2   6   5       31.42       26.86      2.82 o 
  -1   6   5       22.11       21.81      2.44 o 
   0   6   5      221.55      230.51      6.02 o 
   1   6   5      389.91      382.85      4.72 o 
   2   6   5        5.16        1.41      1.13 o 
   3   6   5       10.33        8.74      1.40 o 
   4   6   5      833.72      865.12      8.11 o 
   5   6   5       39.23       31.12      2.22 o 
   6   6   5      135.67      117.33      3.53 o 
   7   6   5       23.48       19.14      3.98 o 
   8   6   5       43.60       39.63      4.18 o 
   9   6   5        0.27        0.12      5.26 o 
  10   6   5        3.67        1.30      5.80 o 
 -10   7   5        5.86        2.74      4.01 o 
  -9   7   5        0.02        0.32      3.37 o 
  -8   7   5        1.42       -0.46      2.93 o 
  -7   7   5        0.08       -0.21      2.92 o 
  -6   7   5        0.39       -1.90      2.30 o 
  -5   7   5      379.93      374.89      8.21 o 
  -4   7   5      236.72      246.48      6.39 o 
  -3   7   5        9.24        5.09      2.05 o 
  -2   7   5        5.76        6.08      1.87 o 
  -1   7   5      258.27      253.71      3.67 o 
   0   7   5     1227.25     1194.28      9.01 o 
   1   7   5      176.68      150.89      5.45 o 
   2   7   5      391.00      376.67      5.15 o 
   3   7   5        2.21        0.88      1.26 o 
   4   7   5      217.78      201.14      4.17 o 
   5   7   5        0.67        0.85      1.53 o 
   6   7   5        6.48        2.25      1.77 o 
   7   7   5       10.85        6.37      2.70 o 
   9   7   5      207.64      242.46     12.88 o 
  -9   8   5        0.01       -2.55      3.78 o 
  -8   8   5        1.05       -1.93      3.26 o 
  -7   8   5       57.05       48.58      4.41 o 
  -6   8   5       14.91        7.16      2.91 o 
  -5   8   5      111.74      102.87      4.94 o 
  -4   8   5       23.67       19.37      2.96 o 
  -3   8   5      359.28      343.39     13.19 o 
  -2   8   5      252.70      237.90      5.88 o 
  -1   8   5      368.29      354.29      6.90 o 
   0   8   5      352.92      350.92      6.12 o 
   1   8   5      110.35       90.52      2.84 o 
   2   8   5       29.85       22.83      1.94 o 
   3   8   5        2.35        0.64      1.45 o 
   4   8   5      101.19       93.60      3.20 o 
   5   8   5        0.30        1.38      1.65 o 
   6   8   5       69.72       50.97      2.93 o 
   7   8   5      159.25      164.78      9.41 o 
   8   8   5        8.04       13.45      5.51 o 
   9   8   5      167.71      214.59     12.48 o 
  -8   9   5       36.59       48.00      9.98 o 
  -7   9   5      417.00      437.53     11.47 o 
  -6   9   5        1.14        3.45      2.89 o 
  -5   9   5      918.62     1007.59     14.30 o 
  -4   9   5       10.39        6.71      2.56 o 
  -3   9   5      273.29      279.96      7.00 o 
  -2   9   5        1.42        2.20      2.04 o 
  -1   9   5      281.71      290.15     11.53 o 
   0   9   5       46.39       35.83      2.92 o 
   1   9   5        9.86        9.23      1.69 o 
   2   9   5       51.19       47.99      2.97 o 
   3   9   5        9.65        6.25      1.73 o 
   4   9   5      601.09      576.69     12.09 o 
   5   9   5       76.69       62.17      3.66 o 
   6   9   5       13.51       14.88      3.08 o 
   7   9   5        0.12       -0.48      4.47 o 
   8   9   5       11.91        8.09      5.46 o 
  -8  10   5       17.51       12.62      3.94 o 
  -7  10   5      445.16      513.00     17.16 o 
  -6  10   5       47.44       39.76      7.13 o 
  -5  10   5       11.98       10.11      3.07 o 
  -4  10   5        4.46        3.45      2.62 o 
  -3  10   5       73.20       66.39      4.15 o 
  -2  10   5      162.85      153.01      5.39 o 
  -1  10   5       65.95       51.46      5.07 o 
   0  10   5       23.96       16.66      2.59 o 
   1  10   5       26.97       22.99      2.71 o 
   2  10   5       41.03       31.48      2.39 o 
   3  10   5        0.52        1.46      1.68 o 
   4  10   5       55.47       57.00      3.90 o 
   5  10   5       23.81       16.08      3.14 o 
   6  10   5      153.42      145.24      5.90 o 
   7  10   5       41.56       34.60      6.39 o 
  -7  11   5        0.33        2.11      3.64 o 
  -6  11   5       56.11       54.74      4.94 o 
  -5  11   5       67.88       66.36      4.82 o 
  -4  11   5        1.17       -1.50      2.54 o 
  -3  11   5       19.45       19.41      5.95 o 
  -2  11   5        0.85       -0.12      2.36 o 
  -1  11   5       70.15       58.85      7.00 o 
   0  11   5       73.30       70.01      4.03 o 
   1  11   5        0.06       -0.27      2.10 o 
   2  11   5       26.43       21.90      3.03 o 
   3  11   5        0.65       -0.39      2.52 o 
   4  11   5       75.81       73.46      4.63 o 
   5  11   5       85.93       77.35      4.87 o 
   6  11   5       93.06      106.81      5.69 o 
  -6  12   5        4.12        0.50      3.67 o 
  -5  12   5        8.92        5.61      3.49 o 
  -4  12   5       34.97       33.15      5.62 o 
  -3  12   5       67.37       67.99      5.04 o 
  -2  12   5       11.95       11.30      2.98 o 
  -1  12   5      125.51      121.55      5.33 o 
   0  12   5       64.52       53.83      3.99 o 
   1  12   5       33.40       30.32      3.43 o 
   2  12   5       54.87       48.12      5.69 o 
   3  12   5      219.15      240.84     10.51 o 
   4  12   5       13.36        6.71      4.45 o 
   5  12   5       92.77      119.13      9.18 o 
   6  12   5        5.60        3.50      5.14 o 
  -4  13   5        5.13        5.12      3.32 o 
  -3  13   5       60.55       56.08      4.55 o 
  -2  13   5      197.66      213.57      7.17 o 
  -1  13   5       77.00       72.41      4.80 o 
   0  13   5      114.94      107.59      8.24 o 
   1  13   5      151.95      196.26     10.04 o 
   2  13   5       85.03       80.99      7.21 o 
   3  13   5       99.26       91.38      7.52 o 
   4  13   5        1.55       -1.37      4.93 o 
  -2  14   5       64.68       68.04      5.16 o 
  -1  14   5       25.51       20.32      6.17 o 
   0  14   5      196.13      232.30     11.57 o 
   1  14   5        2.58       -0.57      4.77 o 
   2  14   5       55.44       76.90      7.92 o 
  -3 -14   6       66.07       80.89      5.94 o 
  -2 -14   6        0.94        1.67      3.46 o 
  -1 -14   6       21.69       36.95      4.48 o 
   0 -14   6       38.22       51.07      4.78 o 
   1 -14   6       63.28       63.13      5.93 o 
   2 -14   6       32.24       35.84      4.33 o 
   3 -14   6        0.14       -2.96      4.50 o 
  -5 -13   6       88.28      111.16      6.47 o 
  -4 -13   6        1.88        1.72      3.44 o 
  -3 -13   6      182.30      186.69      7.35 o 
  -2 -13   6        1.73        3.70      3.17 o 
  -1 -13   6      250.03      284.74      8.28 o 
   0 -13   6        6.80        6.20      3.20 o 
   1 -13   6       31.29       37.71      4.24 o 
   2 -13   6        0.50        3.26      2.79 o 
   3 -13   6        3.36        1.39      2.87 o 
   4 -13   6       44.54       33.20      5.53 o 
  -6 -12   6       13.79       13.91      4.19 o 
  -5 -12   6       80.35       79.06      5.56 o 
  -4 -12   6       22.45       21.76      4.04 o 
  -3 -12   6      267.44      298.63      8.52 o 
  -2 -12   6       15.70       14.51      3.35 o 
  -1 -12   6       28.61       27.12      3.59 o 
   0 -12   6        2.37        1.26      2.66 o 
   1 -12   6       33.17       33.93      3.62 o 
   2 -12   6       19.73       18.83      3.08 o 
   3 -12   6       25.06       20.51      3.25 o 
   4 -12   6      300.36      323.14     11.44 o 
   5 -12   6       38.32       32.05      5.68 o 
   6 -12   6      197.69      218.61     11.25 o 
  -7 -11   6       59.75       67.77      5.38 o 
  -6 -11   6       38.02       33.96      5.44 o 
  -5 -11   6       70.66       76.86      5.19 o 
  -4 -11   6      103.86       99.69      5.93 o 
  -3 -11   6       40.81       38.29      4.03 o 
  -2 -11   6       36.56       32.76      3.71 o 
  -1 -11   6        0.29        0.02      2.56 o 
   0 -11   6       94.93       73.47      4.30 o 
   1 -11   6      259.71      259.62      6.76 o 
   2 -11   6      146.83      158.28      5.44 o 
   3 -11   6       28.31       17.96      2.88 o 
   4 -11   6      177.91      177.45      6.07 o 
   5 -11   6       10.25       10.45      3.21 o 
   6 -11   6        0.01        0.39      3.15 o 
   7 -11   6       16.53       16.94      4.01 o 
  -8 -10   6       36.54       35.40      4.79 o 
  -7 -10   6      205.51      220.28      8.01 o 
  -6 -10   6      133.84      144.19      6.47 o 
  -5 -10   6       22.35       21.03      3.59 o 
  -4 -10   6       31.99       30.88      3.75 o 
  -3 -10   6        0.28        2.74      2.51 o 
  -2 -10   6       41.67       39.76      3.73 o 
  -1 -10   6      101.43       78.14      4.36 o 
   0 -10   6      142.50      127.37      7.53 o 
   1 -10   6       97.24       93.13      4.19 o 
   2 -10   6      222.00      231.29      6.10 o 
   3 -10   6       28.06       22.73      2.38 o 
   4 -10   6       24.69       16.19      2.96 o 
   5 -10   6      328.17      359.68      8.29 o 
   6 -10   6       42.69       46.08      4.24 o 
   7 -10   6      172.30      191.85      7.04 o 
   8 -10   6       16.09       20.57      4.17 o 
  -9  -9   6      131.21      144.12      7.33 o 
  -8  -9   6        7.55        8.05      4.84 o 
  -7  -9   6       27.10       25.74      3.99 o 
  -6  -9   6        0.35        1.28      2.81 o 
  -5  -9   6      129.86      122.71      5.60 o 
  -4  -9   6       99.98       91.00      4.81 o 
  -3  -9   6      367.20      353.54      8.07 o 
  -2  -9   6      204.98      209.01      6.12 o 
  -1  -9   6        2.40        1.50      2.18 o 
   0  -9   6      872.51      900.75     11.69 o 
   1  -9   6       61.95       50.68      3.42 o 
   2  -9   6      372.78      383.50      7.04 o 
   3  -9   6      256.77      255.64      4.93 o 
   4  -9   6       81.94       75.05      3.38 o 
   5  -9   6       98.21       93.04      4.67 o 
   6  -9   6      197.18      200.71      6.62 o 
   7  -9   6       77.94       79.30      6.13 o 
   8  -9   6        8.00        8.81      3.49 o 
  -9  -8   6       87.43       84.07      9.16 o 
  -8  -8   6        5.23        5.14      4.65 o 
  -7  -8   6       18.90       14.41      3.40 o 
  -6  -8   6        5.46        3.00      2.67 o 
  -5  -8   6       90.23       71.02      4.49 o 
  -4  -8   6        3.24        3.39      2.29 o 
  -3  -8   6        7.30        7.17      2.35 o 
  -2  -8   6      560.56      540.31      9.25 o 
  -1  -8   6       48.87       43.31      5.10 o 
   0  -8   6      554.66      570.62     14.19 o 
   1  -8   6       93.02       79.58      2.77 o 
   2  -8   6        0.92        0.43      1.36 o 
   3  -8   6       16.71       12.03      1.78 o 
   4  -8   6      625.87      670.86      8.06 o 
   5  -8   6       34.32       33.17      3.18 o 
   6  -8   6       24.21       12.26      3.38 o 
   7  -8   6       37.70       37.05      3.97 o 
   8  -8   6        0.01       -2.95      3.00 o 
   9  -8   6        5.54        5.46      3.50 o 
 -10  -7   6       17.27       17.91      4.32 o 
  -9  -7   6        4.96        4.17      3.48 o 
  -8  -7   6        6.36        4.25      3.19 o 
  -7  -7   6        3.79        7.95      2.98 o 
  -6  -7   6        5.04        4.43      3.08 o 
  -5  -7   6       19.69       14.82      2.80 o 
  -4  -7   6      486.07      470.76      8.71 o 
  -3  -7   6      174.37      179.18      5.41 o 
  -2  -7   6      686.83      714.09     10.03 o 
  -1  -7   6       32.20       29.88      2.75 o 
   0  -7   6      152.36      131.03      3.05 o 
   1  -7   6      326.70      313.02      5.23 o 
   2  -7   6      240.20      225.43      4.66 o 
   3  -7   6      577.54      588.58      6.58 o 
   4  -7   6      372.41      402.10      5.56 o 
   5  -7   6      302.24      305.16      9.26 o 
   6  -7   6       73.69       59.88      3.87 o 
   7  -7   6      194.35      206.95     12.46 o 
   8  -7   6      379.86      390.90      9.27 o 
   9  -7   6        2.35        1.83      3.25 o 
 -10  -6   6        4.06        4.00      3.91 o 
  -9  -6   6       14.20       13.22      3.80 o 
  -8  -6   6       13.58       13.55      3.26 o 
  -7  -6   6      304.17      307.09      7.85 o 
  -6  -6   6      849.24      910.39     18.30 o 
  -5  -6   6      249.49      222.35      6.22 o 
  -4  -6   6     1316.04     1363.50     16.33 o 
  -3  -6   6       23.50       16.95      2.38 o 
  -2  -6   6      120.82       99.32      3.84 o 
  -1  -6   6      476.28      489.90      6.10 o 
   0  -6   6       73.30       65.35      2.26 o 
   1  -6   6       10.47        7.00      1.34 o 
   2  -6   6      197.38      182.22      3.50 o 
   3  -6   6      299.75      313.76      4.58 o 
   4  -6   6       44.56       35.07      1.97 o 
   5  -6   6       38.99       35.52      3.22 o 
   6  -6   6      185.09      162.09     11.47 o 
   7  -6   6        3.98        4.08      2.42 o 
   8  -6   6       16.85       13.09      3.13 o 
   9  -6   6       17.07       19.51      7.01 o 
  10  -6   6       24.75       27.32      4.50 o 
 -10  -5   6       48.22       63.02      5.27 o 
  -9  -5   6      263.98      284.34      8.28 o 
  -8  -5   6      451.19      496.49     10.22 o 
  -7  -5   6       72.61       59.86      4.19 o 
  -6  -5   6       11.94        7.53      2.42 o 
  -5  -5   6       41.91       35.64      3.52 o 
  -4  -5   6        4.37        2.92      1.75 o 
  -3  -5   6      207.51      191.07      4.93 o 
  -2  -5   6      157.83      149.71      2.68 o 
  -1  -5   6       50.21       52.60      2.35 o 
   0  -5   6       16.91       12.62      1.33 o 
   1  -5   6       97.42       92.93      2.48 o 
   2  -5   6      179.80      173.26      3.24 o 
   3  -5   6       60.21       58.63      2.12 o 
   4  -5   6       22.22       17.98      1.55 o 
   5  -5   6       31.34       29.27      2.89 o 
   6  -5   6       76.59       61.21      3.78 o 
   7  -5   6       25.07       21.20      3.14 o 
   8  -5   6      227.55      225.28      6.98 o 
   9  -5   6       88.75       89.19      5.29 o 
  10  -5   6       14.69        7.65      3.70 o 
 -10  -4   6       43.70       39.12      4.56 o 
  -9  -4   6       36.54       23.62      3.73 o 
  -8  -4   6       32.94       36.98      5.37 o 
  -7  -4   6      572.68      644.60     21.66 o 
  -6  -4   6       12.06        7.01      2.39 o 
  -5  -4   6     1205.42     1324.37     13.97 o 
  -4  -4   6       56.03       46.17      2.72 o 
  -3  -4   6        0.93        0.46      0.95 o 
  -2  -4   6      595.65      624.64     18.07 o 
  -1  -4   6      295.40      307.52      3.91 o 
   0  -4   6        1.18        1.56      0.96 o 
   1  -4   6       10.68        9.36      1.20 o 
   2  -4   6      272.11      311.98      4.05 o 
   3  -4   6      699.15      693.45      6.09 o 
   4  -4   6      280.69      260.93      6.13 o 
   5  -4   6       21.98       16.80      2.43 o 
   6  -4   6      523.87      525.74     16.58 o 
   7  -4   6        7.95        4.20      2.42 o 
   8  -4   6      242.13      234.36      7.12 o 
   9  -4   6       33.16       31.68      4.01 o 
  10  -4   6       19.98       15.32      6.21 o 
 -11  -3   6        3.67        0.36      3.68 o 
 -10  -3   6       62.99       63.72      5.15 o 
  -9  -3   6      162.17      142.67      5.98 o 
  -8  -3   6        3.14        0.41      2.51 o 
  -7  -3   6      257.57      250.55      6.74 o 
  -6  -3   6      376.10      374.36      5.42 o 
  -5  -3   6        0.05        0.65      1.21 o 
  -4  -3   6      311.29      330.20      4.72 o 
  -3  -3   6      551.32      555.82     12.02 o 
  -2  -3   6       35.64       29.85      1.50 o 
  -1  -3   6      459.17      477.26      4.78 o 
   0  -3   6      746.80      880.20      6.67 o 
   1  -3   6     1491.35     1525.61     12.97 o 
   2  -3   6      387.80      413.71      4.37 o 
   3  -3   6      547.58      602.13      6.11 o 
   4  -3   6     1067.96     1128.56     21.89 o 
   5  -3   6       15.21       12.37      2.39 o 
   6  -3   6      441.60      432.75      8.24 o 
   7  -3   6      236.18      246.08     11.15 o 
   8  -3   6        8.14        2.13      2.51 o 
   9  -3   6      114.62      120.31      5.88 o 
  10  -3   6       39.93       41.51      4.74 o 
 -11  -2   6        4.86        0.51      5.25 o 
 -10  -2   6        0.79        0.04      3.75 o 
  -9  -2   6        6.23        1.96      2.82 o 
  -8  -2   6      168.08      163.35      7.44 o 
  -7  -2   6       13.95        8.68      1.87 o 
  -6  -2   6      123.59      111.31      3.20 o 
  -5  -2   6      489.74      522.30      5.94 o 
  -4  -2   6     1233.51     1310.98      9.20 o 
  -3  -2   6      217.17      236.97      3.41 o 
  -2  -2   6        0.15       -0.31      0.75 o 
  -1  -2   6     2350.52     2520.25     20.15 o 
   0  -2   6      853.97      902.08     10.17 o 
   1  -2   6      529.10      548.61      5.89 o 
   2  -2   6     1746.22     1909.34     10.53 o 
   3  -2   6      843.01      966.59     18.39 o 
   4  -2   6       23.43       16.24      2.12 o 
   5  -2   6      600.31      616.41      9.15 o 
   6  -2   6        7.72        5.27      2.13 o 
   7  -2   6      358.82      358.03     16.88 o 
   8  -2   6        3.39        4.17      2.66 o 
   9  -2   6        4.64        1.64      2.97 o 
  10  -2   6        7.90       10.43      3.60 o 
 -11  -1   6        6.20        6.40      5.71 o 
  -9  -1   6       20.68       14.23      2.98 o 
  -8  -1   6      156.64      151.65      4.51 o 
  -7  -1   6       64.95       57.60      2.78 o 
  -6  -1   6      301.95      311.74      5.04 o 
  -5  -1   6      499.64      504.44      5.92 o 
  -4  -1   6       32.97       27.03      1.76 o 
  -3  -1   6     1474.78     1543.68     12.78 o 
  -2  -1   6       50.91       54.74      2.14 o 
  -1  -1   6     1379.64     1417.34     14.50 o 
   0  -1   6     3763.20     4045.52     23.04 o 
   1  -1   6     2421.58     2809.59     23.58 o 
   2  -1   6     1370.52     1434.88     12.02 o 
   3  -1   6       92.02       96.65      3.36 o 
   4  -1   6       42.81       27.16      2.78 o 
   5  -1   6      245.69      245.27      5.84 o 
   6  -1   6       23.96       14.93      4.34 o 
   7  -1   6       32.89       27.44      4.20 o 
   8  -1   6       46.59       41.56      3.89 o 
   9  -1   6       66.83       69.90      6.80 o 
  10  -1   6       49.12       62.07      5.35 o 
 -11   0   6        3.62        7.28      4.99 o 
 -10   0   6       44.19       39.11      6.08 o 
  -9   0   6       52.23       50.04      4.02 o 
  -8   0   6       89.77       78.36      3.37 o 
  -7   0   6      119.85      103.44      3.37 o 
  -6   0   6      244.34      226.77      6.21 o 
  -5   0   6      304.04      289.77      4.42 o 
  -4   0   6        1.95        0.47      1.06 o 
  -3   0   6      230.82      207.26      3.66 o 
  -2   0   6     1867.09     2111.95     16.81 o 
  -1   0   6      461.76      515.72      4.63 o 
   0   0   6     1240.70     1283.09      8.10 o 
   1   0   6      283.51      305.21      5.00 o 
   2   0   6     1188.21     1369.52      8.36 o 
   3   0   6      233.15      213.39      4.69 o 
   4   0   6      172.84      147.82      4.31 o 
   5   0   6       30.99       18.16      2.42 o 
   6   0   6      336.16      327.53      7.19 o 
   7   0   6       11.67        6.39      2.35 o 
   8   0   6        0.04       -1.92      2.38 o 
   9   0   6       20.09       16.43      3.45 o 
  10   0   6        3.32        4.19      3.39 o 
 -11   1   6       27.40       25.63      6.29 o 
 -10   1   6      210.50      235.08      7.57 o 
  -9   1   6        0.13       -2.40      2.75 o 
  -8   1   6      103.55       98.86      4.72 o 
  -7   1   6       29.80       22.06      2.27 o 
  -6   1   6      140.17      128.84      3.28 o 
  -5   1   6       29.16       23.09      1.80 o 
  -4   1   6     1533.92     1637.30     15.25 o 
  -3   1   6      782.79      885.19     15.25 o 
  -2   1   6      359.86      327.47      3.72 o 
  -1   1   6     1506.38     1546.20     18.46 o 
   0   1   6      439.88      476.38      7.13 o 
   1   1   6       79.32       71.72      2.77 o 
   2   1   6       90.19       89.39      2.09 o 
   3   1   6      144.26      130.32      3.10 o 
   4   1   6       58.10       50.13      2.87 o 
   5   1   6       40.76       35.38      2.88 o 
   6   1   6      327.16      343.46      7.47 o 
   7   1   6      497.91      512.81     27.12 o 
   8   1   6       59.41       44.86      5.57 o 
   9   1   6       16.36       11.32      3.37 o 
  10   1   6      129.98      148.09      6.94 o 
 -11   2   6       32.49       39.50      4.92 o 
 -10   2   6       12.11       11.87      3.61 o 
  -9   2   6        0.35       -0.12      2.63 o 
  -8   2   6       26.03       21.56      5.02 o 
  -7   2   6       88.07       74.46      7.80 o 
  -6   2   6      612.84      642.63      8.36 o 
  -5   2   6       20.62       10.15      1.54 o 
  -4   2   6      500.97      469.88      7.34 o 
  -3   2   6      291.65      346.79      3.78 o 
  -2   2   6      835.87      911.61     11.72 o 
  -1   2   6     1828.92     1875.34      9.97 o 
   0   2   6      135.36      151.49      3.05 o 
   1   2   6     1640.76     1871.14     19.68 o 
   2   2   6      174.30      168.91      4.19 o 
   3   2   6      152.56      161.77      6.44 o 
   4   2   6      311.25      286.61      3.81 o 
   5   2   6      255.97      218.09      5.56 o 
   6   2   6        7.43        3.93      2.23 o 
   7   2   6       61.38       55.06      3.94 o 
   8   2   6       26.39       15.98      3.53 o 
   9   2   6      138.63      141.19      6.63 o 
  10   2   6       45.94       46.67      5.05 o 
 -11   3   6        8.71        8.65      4.21 o 
 -10   3   6       61.95       51.94      5.04 o 
  -9   3   6      244.94      255.50      7.71 o 
  -8   3   6      254.11      264.47      7.48 o 
  -7   3   6      131.97      132.94      5.29 o 
  -6   3   6     1089.46     1177.92     26.97 o 
  -5   3   6      355.33      364.76      7.23 o 
  -4   3   6       74.51       70.08      3.35 o 
  -3   3   6      160.16      160.07      4.37 o 
  -2   3   6      111.47      131.31      3.72 o 
  -1   3   6      211.92      197.83      2.71 o 
   0   3   6        0.62        0.45      0.86 o 
   1   3   6      303.15      303.40      3.98 o 
   2   3   6      181.98      194.61      3.23 o 
   3   3   6       14.46        5.24      1.12 o 
   4   3   6      636.47      678.27      6.37 o 
   5   3   6      568.27      575.50      8.92 o 
   6   3   6       77.09       65.78      3.85 o 
   7   3   6      423.58      469.43     16.26 o 
   8   3   6      109.10       95.28      6.23 o 
   9   3   6        9.02        4.46      3.02 o 
  10   3   6       89.07      105.61      7.50 o 
 -10   4   6       25.92       25.69      4.43 o 
  -9   4   6        2.89        3.36      3.16 o 
  -8   4   6      244.21      272.93     11.55 o 
  -7   4   6      123.92      112.95      5.07 o 
  -6   4   6        6.97        2.66      2.26 o 
  -5   4   6      155.47      147.32      5.03 o 
  -4   4   6      145.60      156.14      4.82 o 
  -3   4   6        0.05       -0.39      1.42 o 
  -2   4   6        2.83       -0.21      1.34 o 
  -1   4   6      200.16      176.42      2.67 o 
   0   4   6      238.10      270.45      3.79 o 
   1   4   6       57.08       47.66      1.88 o 
   2   4   6     1063.33     1142.18      8.41 o 
   3   4   6        1.15        1.10      1.11 o 
   4   4   6      970.26      975.41     13.38 o 
   5   4   6       74.38       61.96      3.03 o 
   6   4   6      664.41      684.74     11.37 o 
   7   4   6       22.21       15.03      3.06 o 
   8   4   6       44.52       45.90      4.18 o 
   9   4   6       46.57       44.99      4.77 o 
  10   4   6        0.08        2.09      3.73 o 
 -10   5   6      109.89      119.68      6.51 o 
  -9   5   6      218.44      254.22      8.27 o 
  -8   5   6       72.32       71.12      4.90 o 
  -7   5   6       33.79       22.64      3.50 o 
  -6   5   6       82.36       71.12      4.23 o 
  -5   5   6      196.00      173.84      5.52 o 
  -4   5   6        9.50        4.32      2.00 o 
  -3   5   6      138.08      124.53      7.63 o 
  -2   5   6       14.96       19.75      2.24 o 
  -1   5   6      497.21      485.66      4.61 o 
   0   5   6       22.04       22.97      1.56 o 
   1   5   6        7.14        2.10      1.08 o 
   2   5   6      758.24      782.76     10.33 o 
   3   5   6       35.29       29.68      1.95 o 
   4   5   6      184.23      158.22      4.76 o 
   5   5   6      229.07      219.46      6.24 o 
   6   5   6       19.36       16.58      2.67 o 
   7   5   6       12.36        7.69      2.65 o 
   8   5   6       53.51       47.84      6.67 o 
   9   5   6       89.49       88.95      5.43 o 
  10   5   6        4.61        6.29      5.94 o 
 -10   6   6       46.58       41.29      5.20 o 
  -9   6   6        0.07        1.00      3.46 o 
  -8   6   6        0.08        3.15      3.09 o 
  -7   6   6       28.02       22.67      3.60 o 
  -6   6   6       23.60       21.44      4.21 o 
  -5   6   6      140.59      102.20      4.67 o 
  -4   6   6      194.25      200.75      5.74 o 
  -3   6   6      153.81      140.03      4.69 o 
  -2   6   6      107.32       75.18      3.49 o 
  -1   6   6       41.14       35.19      2.58 o 
   0   6   6      185.61      163.65      3.33 o 
   1   6   6        1.48       -0.36      1.09 o 
   2   6   6      243.84      212.41      8.33 o 
   3   6   6       69.09       55.07      2.36 o 
   4   6   6      236.18      231.78     14.48 o 
   5   6   6      552.35      538.79     16.19 o 
   6   6   6       25.64       20.93      3.13 o 
   7   6   6      220.77      225.83      6.88 o 
   8   6   6      114.18      122.06      5.81 o 
   9   6   6       41.48       41.28      7.29 o 
  -9   7   6        0.01        1.83      3.61 o 
  -8   7   6        3.39        3.10      3.17 o 
  -7   7   6      197.88      203.07      7.09 o 
  -6   7   6        2.26        2.31      2.58 o 
  -5   7   6       18.04       17.57      3.01 o 
  -4   7   6        0.35        0.16      2.14 o 
  -3   7   6      181.02      175.01      5.39 o 
  -2   7   6      352.18      345.68     10.54 o 
  -1   7   6        7.56        9.07      1.96 o 
   0   7   6      845.34      816.44      9.97 o 
   1   7   6      162.54      165.09      3.90 o 
   2   7   6      970.43      993.64     12.91 o 
   3   7   6      937.86      925.84      8.71 o 
   4   7   6      773.43      846.13      9.44 o 
   5   7   6      275.21      301.66      5.36 o 
   6   7   6       11.65        9.96      3.44 o 
   7   7   6       48.97       46.81      4.12 o 
   8   7   6      126.91      132.78      9.55 o 
   9   7   6        4.23       -0.15      5.56 o 
  -9   8   6       41.66       61.10      7.15 o 
  -8   8   6        6.04        3.50      3.51 o 
  -7   8   6        6.02        3.81      4.51 o 
  -6   8   6       36.80       39.71      5.13 o 
  -5   8   6       71.93       65.87      4.29 o 
  -4   8   6       52.52       41.29      3.60 o 
  -3   8   6      106.90       87.66      7.80 o 
  -2   8   6      661.29      648.08      9.84 o 
  -1   8   6      925.20     1012.66     23.10 o 
   0   8   6      288.72      274.56      6.13 o 
   1   8   6       11.05        6.91      1.50 o 
   2   8   6      498.73      545.43      6.62 o 
   3   8   6        1.61        2.18      1.54 o 
   4   8   6      161.81      139.90      3.82 o 
   5   8   6       40.59       35.03      2.59 o 
   6   8   6      240.72      219.51      7.41 o 
   8   8   6        3.34        5.82      5.96 o 
  -8   9   6        3.90        3.81      3.67 o 
  -7   9   6        0.02       -1.51      3.09 o 
  -6   9   6       23.08       16.29      3.91 o 
  -5   9   6       17.30       13.11      3.60 o 
  -4   9   6      352.54      331.91      8.04 o 
  -3   9   6       92.23       87.21      5.30 o 
  -2   9   6      657.91      684.38     17.62 o 
  -1   9   6      112.68       96.50      4.28 o 
   0   9   6        0.94        0.94      2.00 o 
   1   9   6        6.75        2.42      2.06 o 
   2   9   6       37.80       32.42      2.32 o 
   3   9   6       31.53       33.95      2.45 o 
   4   9   6      147.83      106.29      3.62 o 
   5   9   6       84.80       80.65      3.51 o 
   6   9   6       40.83       34.49      5.66 o 
   7   9   6      151.47      164.63      9.59 o 
   8   9   6       10.86       14.18      6.34 o 
  -7  10   6      253.46      276.32      8.95 o 
  -6  10   6      414.98      466.83     10.68 o 
  -5  10   6        9.65       15.24      3.62 o 
  -4  10   6      308.48      338.15     11.85 o 
  -3  10   6      120.25      112.49      8.92 o 
  -2  10   6       35.51       31.44      3.30 o 
  -1  10   6       13.34       10.35      2.59 o 
   0  10   6       86.62       72.15      4.00 o 
   1  10   6        0.02        0.91      2.00 o 
   2  10   6      244.66      237.25      7.48 o 
   3  10   6        3.01        1.53      1.91 o 
   4  10   6        2.94        1.29      1.93 o 
   5  10   6      115.88      120.69      5.31 o 
   6  10   6       12.47        9.90      5.02 o 
   7  10   6       94.05      110.24      8.66 o 
  -7  11   6      219.14      241.99     12.82 o 
  -6  11   6        7.40        3.34      3.47 o 
  -5  11   6        0.00       -0.31      3.00 o 
  -4  11   6       22.91       22.79      3.61 o 
  -3  11   6        1.28        2.38      2.62 o 
  -2  11   6        5.90        3.86      2.63 o 
  -1  11   6        4.69        4.48      2.53 o 
   0  11   6       59.95       52.12      3.79 o 
   1  11   6        0.71       -0.74      2.23 o 
   2  11   6       53.51       48.52      3.62 o 
   3  11   6      137.51      145.47      8.18 o 
   4  11   6       13.19       14.64      4.74 o 
   5  11   6       35.77       29.85      4.00 o 
   6  11   6       85.32       78.31      7.61 o 
  -5  12   6        4.71        1.40      3.28 o 
  -4  12   6       44.40       42.29      4.65 o 
  -3  12   6       35.79       41.45      4.44 o 
  -2  12   6       43.33       42.65      4.16 o 
  -1  12   6       60.54       53.35      4.09 o 
   0  12   6       73.80       64.40      4.34 o 
   1  12   6      141.93      159.21      5.81 o 
   2  12   6       25.88       10.85      4.62 o 
   3  12   6      123.66      116.93      8.01 o 
   4  12   6        3.08        6.75      4.68 o 
   5  12   6       50.61       54.26      6.54 o 
  -4  13   6        9.45        1.22      3.48 o 
  -3  13   6      275.74      284.78      8.48 o 
  -2  13   6       32.04       28.09      5.20 o 
  -1  13   6       82.81       90.57      5.24 o 
   0  13   6       35.18       30.20      3.97 o 
   1  13   6      318.44      356.16     13.57 o 
   2  13   6        0.77       -0.51      4.54 o 
   3  13   6       98.83       99.34      8.21 o 
  -2 -14   7       17.20       17.95      4.10 o 
  -1 -14   7       32.90       36.89      4.64 o 
   0 -14   7      111.80      134.12      6.51 o 
   1 -14   7        0.69        3.86      3.39 o 
  -4 -13   7       20.03       25.40      4.57 o 
  -3 -13   7       17.89       18.19      3.98 o 
  -2 -13   7      111.56      122.74     11.36 o 
  -1 -13   7       18.55       22.15      3.81 o 
   0 -13   7       60.35       60.38      4.85 o 
   1 -13   7        0.69        1.48      3.01 o 
   2 -13   7      206.93      247.46     15.37 o 
   3 -13   7        0.01        2.41      4.39 o 
   4 -13   7       37.14       42.55      6.40 o 
  -6 -12   7        1.62        1.69      3.81 o 
  -5 -12   7       32.49       39.89      5.08 o 
  -4 -12   7      115.43      130.85      6.62 o 
  -3 -12   7        3.39        1.52      3.03 o 
  -2 -12   7       58.98       69.84      4.91 o 
  -1 -12   7        0.01       -0.52      2.74 o 
   0 -12   7        7.18        5.03      2.83 o 
   1 -12   7        7.76        6.63      2.96 o 
   2 -12   7       19.85       14.90      3.16 o 
   3 -12   7       47.37       45.99      5.50 o 
   4 -12   7       39.55       37.91      5.93 o 
   5 -12   7       23.97       16.10      5.26 o 
  -7 -11   7       83.11      101.76      6.46 o 
  -6 -11   7       14.26       19.22      4.19 o 
  -5 -11   7        8.52        7.08      3.36 o 
  -4 -11   7       43.36       44.54      4.48 o 
  -3 -11   7       16.34       17.19      3.42 o 
  -2 -11   7      113.64      102.07      5.29 o 
  -1 -11   7      180.67      184.88      6.42 o 
   0 -11   7       16.95       12.05      3.71 o 
   1 -11   7      102.64       91.79      5.76 o 
   2 -11   7       97.26       89.17      4.55 o 
   3 -11   7       65.72       73.61      4.19 o 
   4 -11   7        0.96       -2.87      3.47 o 
   5 -11   7        1.78        3.41      3.19 o 
   6 -11   7       40.28       41.97      4.58 o 
  -8 -10   7        7.82        8.10      4.14 o 
  -7 -10   7       35.37       34.56      4.68 o 
  -6 -10   7       50.92       43.71      4.80 o 
  -5 -10   7        0.40        1.80      3.02 o 
  -4 -10   7       29.82       26.54      3.70 o 
  -3 -10   7       15.69       14.60      4.09 o 
  -2 -10   7       62.89       53.05      4.09 o 
  -1 -10   7       11.37        8.66      2.74 o 
   0 -10   7       13.78        6.79      2.53 o 
   1 -10   7        0.00        1.15      2.17 o 
   2 -10   7       14.78        9.79      2.54 o 
   3 -10   7        1.38       -0.37      1.80 o 
   4 -10   7       21.80       21.15      3.26 o 
   5 -10   7        1.08       -1.06      2.72 o 
   6 -10   7      188.45      207.63      7.11 o 
   7 -10   7        0.20       -0.65      3.32 o 
  -8  -9   7        1.72        2.16      3.54 o 
  -7  -9   7       25.42       23.47      5.67 o 
  -6  -9   7       71.07       62.42      4.74 o 
  -5  -9   7       17.98       15.20      3.91 o 
  -4  -9   7       93.96       83.58      4.79 o 
  -3  -9   7      103.69      103.12      4.94 o 
  -2  -9   7       75.90       53.52      7.34 o 
  -1  -9   7       17.14       12.33      2.60 o 
   0  -9   7       96.81       80.31      4.10 o 
   1  -9   7       36.88       36.23      3.20 o 
   2  -9   7      102.61       88.47      3.27 o 
   3  -9   7      548.59      591.19     16.46 o 
   4  -9   7      625.47      693.06     10.91 o 
   5  -9   7      104.13      106.92      7.10 o 
   6  -9   7      311.20      333.48      8.40 o 
   7  -9   7       45.83       46.84      4.46 o 
   8  -9   7        9.65       10.42      3.74 o 
  -9  -8   7       24.29       31.28      4.93 o 
  -8  -8   7       82.26       85.18      5.55 o 
  -7  -8   7        2.56        3.42      3.07 o 
  -6  -8   7        0.40        0.75      2.63 o 
  -5  -8   7      341.57      347.16      8.40 o 
  -4  -8   7      139.09      123.57      5.20 o 
  -3  -8   7      654.96      645.81     10.53 o 
  -2  -8   7      108.25       81.24      6.01 o 
  -1  -8   7      209.48      191.50      8.76 o 
   0  -8   7       69.75       54.03      3.45 o 
   1  -8   7      566.39      609.85      9.27 o 
   2  -8   7      441.67      462.18      6.18 o 
   3  -8   7      233.17      240.79      4.65 o 
   4  -8   7        2.12       -1.00      2.13 o 
   5  -8   7      433.20      446.52      8.91 o 
   6  -8   7        0.05       -1.14      2.36 o 
   7  -8   7       14.13        9.79      3.07 o 
   8  -8   7        0.10       -3.43      3.43 o 
  -9  -7   7        2.32        4.33      3.57 o 
  -8  -7   7        4.75        5.43      4.67 o 
  -7  -7   7        9.24        6.57      2.96 o 
  -6  -7   7       22.56       16.94      3.15 o 
  -5  -7   7      196.54      176.37      5.99 o 
  -4  -7   7       12.68        3.42      2.31 o 
  -3  -7   7        8.20        1.82      2.10 o 
  -2  -7   7      438.84      446.71      8.09 o 
  -1  -7   7      254.03      253.84      6.05 o 
   0  -7   7       59.68       49.04      2.34 o 
   1  -7   7      751.20      774.02      7.67 o 
   2  -7   7        1.89        1.57      1.39 o 
   3  -7   7       88.12       86.34      3.47 o 
   4  -7   7        8.87        8.32      2.29 o 
   5  -7   7      695.99      742.08     11.23 o 
   6  -7   7       23.46       20.58      3.10 o 
   7  -7   7      171.86      161.16     12.79 o 
   8  -7   7      199.46      224.94      7.40 o 
   9  -7   7       23.39       24.77      4.09 o 
 -10  -6   7        9.11        8.02      4.12 o 
  -9  -6   7       51.19       46.59      4.79 o 
  -8  -6   7       31.60       26.78      3.83 o 
  -7  -6   7      157.87      145.80      6.08 o 
  -6  -6   7      306.32      318.96      8.99 o 
  -5  -6   7      257.72      256.21     10.82 o 
  -4  -6   7     1074.59     1089.03     25.82 o 
  -3  -6   7      391.45      416.71      7.80 o 
  -2  -6   7        1.29        0.19      1.74 o 
  -1  -6   7      367.91      334.91      4.55 o 
   0  -6   7      166.12      139.22      3.23 o 
   1  -6   7      161.43      145.68      3.29 o 
   2  -6   7      293.00      294.11      4.56 o 
   3  -6   7      418.47      440.36      7.78 o 
   4  -6   7       54.48       49.98      3.29 o 
   5  -6   7      363.88      375.27      7.81 o 
   6  -6   7       12.34       10.68      2.72 o 
   7  -6   7       29.17       20.94      3.20 o 
   8  -6   7       91.94       96.56      5.87 o 
   9  -6   7        3.97        6.00      3.42 o 
 -10  -5   7        1.90        0.97      3.69 o 
  -9  -5   7       29.48       23.00      4.11 o 
  -8  -5   7       66.27       62.42      4.61 o 
  -7  -5   7       91.29       82.45      4.77 o 
  -6  -5   7      827.30      905.62     21.86 o 
  -5  -5   7      153.78      139.44      8.63 o 
  -4  -5   7       12.27        9.00      2.23 o 
  -3  -5   7      590.94      591.77     18.90 o 
  -2  -5   7      239.21      220.99      3.58 o 
  -1  -5   7       54.02       54.68      2.13 o 
   0  -5   7      118.48       89.89      3.04 o 
   1  -5   7        1.54        1.01      1.17 o 
   2  -5   7       26.44       18.12      2.08 o 
   3  -5   7       40.39       30.57      1.87 o 
   4  -5   7      101.79       93.35      3.98 o 
   5  -5   7       13.83        7.37      2.21 o 
   6  -5   7      421.05      446.36     10.41 o 
   7  -5   7       39.45       39.88      5.49 o 
   8  -5   7       23.53       14.52      3.35 o 
   9  -5   7      189.55      227.44      9.23 o 
  10  -5   7        9.96        7.90      3.77 o 
 -10  -4   7        0.63       -3.41      3.41 o 
  -9  -4   7      187.20      200.86      7.15 o 
  -8  -4   7      301.37      360.12      8.75 o 
  -7  -4   7      119.54      113.33      5.09 o 
  -6  -4   7      115.90      109.65      5.04 o 
  -5  -4   7      189.29      181.31      5.47 o 
  -4  -4   7      877.82      894.83      7.55 o 
  -3  -4   7      179.79      211.04      3.68 o 
  -2  -4   7      299.91      291.50      4.51 o 
  -1  -4   7     1259.08     1332.34      9.16 o 
   0  -4   7       21.81       14.67      1.41 o 
   1  -4   7      283.98      309.07      5.08 o 
   2  -4   7      456.78      445.84      5.87 o 
   3  -4   7        9.23        6.16      1.20 o 
   4  -4   7      201.01      170.35      5.01 o 
   5  -4   7      298.04      287.42      6.62 o 
   6  -4   7       24.64       20.48      2.95 o 
   7  -4   7       19.23       20.56      3.15 o 
   8  -4   7       13.48       10.28      3.10 o 
   9  -4   7      233.44      256.16     10.45 o 
  10  -4   7        0.08        0.17      3.68 o 
 -10  -3   7      399.06      515.95     31.18 o 
  -9  -3   7      338.38      372.86      9.05 o 
  -8  -3   7      161.39      165.88      6.02 o 
  -7  -3   7      414.39      440.77     14.54 o 
  -6  -3   7      608.39      649.66     13.31 o 
  -5  -3   7       29.70       26.77      2.22 o 
  -4  -3   7       19.35       14.57      1.46 o 
  -3  -3   7      330.49      346.34      9.21 o 
  -2  -3   7      552.32      585.94      8.37 o 
  -1  -3   7        4.14        4.80      1.09 o 
   0  -3   7      112.60      106.17      2.53 o 
   1  -3   7      915.76      965.27      8.48 o 
   2  -3   7       80.57       70.20      2.18 o 
   3  -3   7      395.80      392.47      4.17 o 
   4  -3   7      220.95      209.98     14.97 o 
   5  -3   7      496.63      517.29     19.18 o 
   6  -3   7       52.57       44.84      3.76 o 
   7  -3   7      280.89      294.87     21.92 o 
   8  -3   7       11.88       12.81      3.07 o 
   9  -3   7       48.27       43.74      4.70 o 
  10  -3   7       30.63       27.10      4.30 o 
 -11  -2   7       96.56      104.12      9.27 o 
 -10  -2   7        8.05       12.59      5.73 o 
  -9  -2   7       50.37       50.46      4.27 o 
  -8  -2   7       71.02       61.59      4.11 o 
  -7  -2   7      147.73      146.46      4.71 o 
  -6  -2   7       27.82       23.16      2.22 o 
  -5  -2   7       37.17       27.26      1.95 o 
  -4  -2   7      207.27      199.70      4.28 o 
  -3  -2   7       13.21       17.32      1.43 o 
  -2  -2   7       65.06       73.37      2.14 o 
  -1  -2   7      573.99      587.82      5.53 o 
   0  -2   7      383.75      391.45      4.46 o 
   1  -2   7      152.28      152.67      2.89 o 
   2  -2   7     1191.71     1343.69     29.74 o 
   3  -2   7     1175.00     1176.17     18.18 o 
   4  -2   7      568.54      601.81      8.83 o 
   5  -2   7      962.89     1075.14     29.84 o 
   6  -2   7       54.34       47.20      3.53 o 
   7  -2   7       92.39      100.03      5.81 o 
   8  -2   7       28.63       32.83      5.03 o 
   9  -2   7       21.47       15.05      3.53 o 
  10  -2   7       12.75       11.02      3.97 o 
 -11  -1   7       20.36       16.47      5.99 o 
 -10  -1   7        4.89        6.05      4.50 o 
  -9  -1   7        0.20        0.09      3.78 o 
  -8  -1   7        0.31        1.51      1.97 o 
  -7  -1   7      160.83      151.49      3.97 o 
  -6  -1   7        6.20        3.80      1.51 o 
  -5  -1   7      104.92       97.84      3.76 o 
  -4  -1   7        0.01       -0.13      1.09 o 
  -3  -1   7      308.48      288.90      7.72 o 
  -2  -1   7     2327.25     2592.55     13.39 o 
  -1  -1   7      531.85      537.08      5.38 o 
   0  -1   7     1064.48     1187.99      8.07 o 
   1  -1   7       70.50       41.97      1.69 o 
   2  -1   7      958.85     1040.19      7.38 o 
   3  -1   7      464.97      466.30      7.21 o 
   4  -1   7        7.67        5.03      1.81 o 
   5  -1   7      719.93      769.68     10.63 o 
   6  -1   7        5.71        3.04      2.14 o 
   7  -1   7       14.10        7.77      2.52 o 
   8  -1   7       18.72       17.42      3.28 o 
   9  -1   7       82.14       82.29      5.35 o 
  10  -1   7        9.04        9.14      5.81 o 
 -11   0   7        2.58       -1.12      5.08 o 
 -10   0   7      125.74      145.62      9.18 o 
  -9   0   7       41.14       36.51      3.92 o 
  -8   0   7      189.65      191.68      6.18 o 
  -7   0   7      328.17      302.57      5.32 o 
  -6   0   7      239.90      238.60      4.48 o 
  -5   0   7      379.75      380.80      5.19 o 
  -4   0   7        4.67        0.98      1.13 o 
  -3   0   7      383.27      442.48      4.95 o 
  -2   0   7       36.45       28.13      1.52 o 
  -1   0   7       18.64       13.39      1.20 o 
   0   0   7     1013.64     1096.01      7.62 o 
   1   0   7      900.85      947.07      7.09 o 
   2   0   7      923.87     1015.19      7.32 o 
   3   0   7      566.86      570.86     13.38 o 
   4   0   7       43.39       38.91      3.71 o 
   5   0   7        1.60        1.17      1.74 o 
   6   0   7      156.05      124.22     11.09 o 
   7   0   7       89.89       70.27      4.28 o 
   8   0   7       22.76       20.64      4.23 o 
   9   0   7       67.68       71.51      5.02 o 
  10   0   7        7.14        3.33      3.66 o 
 -11   1   7        0.45       -2.26      5.17 o 
 -10   1   7       90.22       82.49      5.48 o 
  -9   1   7       22.39       16.53      5.23 o 
  -8   1   7      123.97      117.68      5.25 o 
  -7   1   7      148.40      125.73     11.82 o 
  -6   1   7       12.23        7.87      1.62 o 
  -5   1   7        4.39        0.95      1.41 o 
  -4   1   7       19.63       18.29      1.55 o 
  -3   1   7      293.27      281.85      3.84 o 
  -2   1   7       94.82       89.48      2.37 o 
  -1   1   7     1666.47     1776.79     12.19 o 
   0   1   7       40.13       33.34      1.51 o 
   1   1   7      114.78      129.40      2.88 o 
   2   1   7      138.94      160.75      2.92 o 
   3   1   7        1.08        1.60      0.97 o 
   4   1   7       62.51       57.77      3.20 o 
   5   1   7      957.44     1008.47     20.02 o 
   6   1   7      125.23      118.57      4.78 o 
   7   1   7       23.57       29.08      6.29 o 
   8   1   7       20.02       15.34      3.22 o 
   9   1   7        0.12       -0.30      3.05 o 
  10   1   7        2.06       -0.29      3.44 o 
 -10   2   7       25.25       23.52      4.20 o 
  -9   2   7       28.64       24.65      5.87 o 
  -8   2   7        0.19       -0.08      2.49 o 
  -7   2   7        4.56        1.10      2.39 o 
  -6   2   7      276.49      259.30      6.44 o 
  -5   2   7       59.59       46.99      2.45 o 
  -4   2   7      745.69      788.80      6.61 o 
  -3   2   7      804.34      857.96     15.97 o 
  -2   2   7       55.53       61.84      1.78 o 
  -1   2   7        0.08       -0.30      0.77 o 
   0   2   7      108.08      123.49      2.83 o 
   1   2   7       20.71       20.08      1.46 o 
   2   2   7      352.79      371.72      4.53 o 
   3   2   7      119.03      102.27      3.90 o 
   4   2   7      946.18      996.15      9.22 o 
   5   2   7       94.39       69.44      3.73 o 
   6   2   7      358.12      370.34     12.93 o 
   7   2   7      151.87      149.36      6.85 o 
   8   2   7      108.11      112.95      5.52 o 
   9   2   7      489.84      567.95     13.22 o 
  10   2   7        7.26        5.38      3.87 o 
 -10   3   7       14.81       10.14      3.93 o 
  -9   3   7       95.61       98.23      5.61 o 
  -8   3   7      214.55      205.67      6.78 o 
  -7   3   7       95.82       89.13      4.70 o 
  -6   3   7      356.70      370.16     10.68 o 
  -5   3   7       19.90       15.54      2.70 o 
  -4   3   7      181.15      188.79      8.97 o 
  -3   3   7      479.76      456.63      8.81 o 
  -2   3   7       14.69        3.85      0.94 o 
  -1   3   7      314.81      302.95      3.62 o 
   0   3   7     1408.31     1482.64     11.05 o 
   1   3   7        1.26        0.26      0.98 o 
   2   3   7       86.88       74.47      2.34 o 
   3   3   7       64.31       43.44      1.98 o 
   4   3   7      799.39      822.36     14.26 o 
   5   3   7       21.98       18.44      3.63 o 
   6   3   7       32.84       30.21      3.27 o 
   7   3   7      673.89      766.60     22.09 o 
   8   3   7      643.71      746.49     25.19 o 
   9   3   7      143.10      152.64     14.11 o 
  10   3   7       12.74        8.45      3.83 o 
 -10   4   7        1.50        2.31      3.60 o 
  -9   4   7        7.68        6.16      3.40 o 
  -8   4   7      250.93      277.99      8.00 o 
  -7   4   7        1.91        0.58      2.57 o 
  -6   4   7       91.79       86.36      4.46 o 
  -5   4   7      429.97      496.49     18.13 o 
  -4   4   7      174.58      158.89     11.23 o 
  -3   4   7      391.65      395.59      7.14 o 
  -2   4   7      543.58      538.30      9.05 o 
  -1   4   7      602.81      640.84     10.04 o 
   0   4   7       19.26       16.43      3.12 o 
   1   4   7      204.56      150.14      6.62 o 
   2   4   7      600.92      627.90      6.31 o 
   3   4   7      173.07      159.24      5.24 o 
   4   4   7      518.19      512.96      9.02 o 
   5   4   7      760.50      821.46     11.54 o 
   6   4   7      549.51      583.07      9.95 o 
   7   4   7      493.22      540.68     14.73 o 
   8   4   7       63.67       53.17      4.50 o 
   9   4   7       32.09       25.88      5.81 o 
  10   4   7        0.96        1.37      4.30 o 
 -10   5   7      115.13      130.89      6.95 o 
  -9   5   7        2.94        3.44      3.79 o 
  -8   5   7      162.67      169.52      7.76 o 
  -7   5   7      467.93      507.24     10.24 o 
  -6   5   7      251.91      267.40      7.29 o 
  -5   5   7       17.39        9.76      2.50 o 
  -4   5   7      285.53      279.44      8.37 o 
  -3   5   7       65.00       57.79      3.36 o 
  -2   5   7       25.86       32.27      2.66 o 
  -1   5   7        0.59       -0.21      0.94 o 
   0   5   7       89.46       86.96      4.82 o 
   1   5   7        0.14        1.43      1.14 o 
   2   5   7      313.49      295.19      6.14 o 
   3   5   7       11.46        7.64      1.55 o 
   4   5   7      451.78      426.60      5.80 o 
   5   5   7      430.28      423.07      8.07 o 
   6   5   7      280.61      293.32      7.31 o 
   7   5   7      219.54      232.11      7.00 o 
   8   5   7        1.48        0.12      2.93 o 
   9   5   7      424.09      518.69     14.62 o 
  -9   6   7      113.54       93.01      6.39 o 
  -8   6   7      311.01      379.36      9.84 o 
  -7   6   7      191.25      185.36      6.71 o 
  -6   6   7       21.15       13.48      2.99 o 
  -5   6   7       13.50        8.74      2.56 o 
  -4   6   7       14.57        7.57      2.32 o 
  -3   6   7       46.62       34.21      3.03 o 
  -2   6   7      156.70      142.73      4.65 o 
  -1   6   7       11.62       11.90      2.08 o 
   0   6   7      141.50      130.18      4.62 o 
   1   6   7       23.30       19.21      1.80 o 
   2   6   7      718.73      672.38     19.95 o 
   3   6   7       28.78       25.74      2.04 o 
   4   6   7      289.90      278.22      6.29 o 
   5   6   7      104.34       98.13      4.37 o 
   6   6   7        5.18        2.24      2.40 o 
   7   6   7      820.29      967.42     20.92 o 
   8   6   7       46.02       55.87      4.71 o 
   9   6   7       16.41       11.63      3.94 o 
  -9   7   7       15.34        7.04      3.96 o 
  -8   7   7       13.34        7.09      3.54 o 
  -7   7   7       73.71       68.65      4.91 o 
  -6   7   7        0.17       -2.47      2.47 o 
  -5   7   7       33.47       26.35      3.33 o 
  -4   7   7        7.39        3.68      2.29 o 
  -3   7   7      233.67      232.94      6.27 o 
  -2   7   7      150.86      147.22      4.86 o 
  -1   7   7        0.43        0.35      1.71 o 
   0   7   7      831.15      836.73     10.47 o 
   1   7   7       49.89       33.98      2.50 o 
   2   7   7       12.42        5.38      1.53 o 
   3   7   7      246.79      224.75      8.08 o 
   4   7   7       77.23       64.71      3.98 o 
   5   7   7       77.07       65.33      3.90 o 
   6   7   7       92.68       82.62      4.57 o 
   7   7   7       66.24       61.56      4.60 o 
   8   7   7       29.13       32.90      4.37 o 
   9   7   7       21.92       17.79      6.78 o 
  -8   8   7       55.41       54.57      5.27 o 
  -7   8   7       75.62       76.09      7.80 o 
  -6   8   7       20.57        8.54      3.00 o 
  -5   8   7      394.37      390.58      8.92 o 
  -4   8   7       65.13       65.43      4.19 o 
  -3   8   7        0.05        0.18      2.29 o 
  -2   8   7      622.49      623.38      9.91 o 
  -1   8   7        4.32        3.80      2.02 o 
   0   8   7       19.40       11.45      2.33 o 
   1   8   7     1260.27     1346.73     17.64 o 
   2   8   7        1.62        1.18      1.59 o 
   3   8   7      973.96     1054.67     17.33 o 
   4   8   7       54.22       36.50      2.63 o 
   5   8   7        1.08       -0.05      1.82 o 
   6   8   7       39.54       35.61      3.89 o 
   7   8   7        0.39       -1.99      2.90 o 
   8   8   7       58.70       64.32      8.14 o 
  -8   9   7       12.89        8.07      4.01 o 
  -7   9   7       52.54       40.75      4.75 o 
  -6   9   7        6.07        2.78      3.14 o 
  -5   9   7      134.81      140.93      6.02 o 
  -4   9   7      524.44      551.76     12.71 o 
  -3   9   7       19.86       15.34      2.86 o 
  -2   9   7      265.18      261.51      9.00 o 
  -1   9   7     1019.89     1119.51     13.55 o 
   0   9   7        3.47        2.66      2.17 o 
   1   9   7      741.65      790.93     12.56 o 
   2   9   7        0.21        0.49      2.04 o 
   3   9   7        2.37        0.16      4.38 o 
   4   9   7       12.51        6.27      2.42 o 
   5   9   7        0.69        1.18      2.36 o 
   6   9   7       92.62      106.14      7.97 o 
   7   9   7        0.43       -0.69      5.42 o 
  -7  10   7       12.13       14.20      3.84 o 
  -6  10   7      150.80      148.79      6.71 o 
  -5  10   7        4.19        3.86      3.59 o 
  -4  10   7      305.71      332.75     16.98 o 
  -3  10   7        1.84        3.69      2.69 o 
  -2  10   7        1.10        1.91      2.36 o 
  -1  10   7      149.87      138.03      5.35 o 
   0  10   7       11.29        4.94      2.28 o 
   1  10   7       12.29       10.82      2.52 o 
   2  10   7        6.20        1.98      2.72 o 
   3  10   7       11.16        5.85      2.55 o 
   4  10   7        4.08        1.90      2.09 o 
   5  10   7       62.25       54.32      5.85 o 
   6  10   7       23.04       16.36      5.73 o 
   7  10   7      111.78      159.64     10.74 o 
  -6  11   7      108.96       91.85      8.28 o 
  -5  11   7        4.74        3.76      3.26 o 
  -4  11   7       11.29        6.16      3.16 o 
  -3  11   7        1.90        1.06      2.73 o 
  -2  11   7        8.12        4.52      3.20 o 
  -1  11   7        2.57        1.97      2.65 o 
   0  11   7       71.35       67.58      4.25 o 
   1  11   7       81.34       68.77      4.16 o 
   2  11   7      121.19      102.92      8.30 o 
   3  11   7       87.00       89.79      4.65 o 
   4  11   7       21.91       18.20      5.02 o 
   5  11   7       44.86       51.36      6.34 o 
  -5  12   7       39.62       40.24      4.91 o 
  -4  12   7       35.86       40.94      4.55 o 
  -3  12   7        0.01        2.64      3.02 o 
  -2  12   7        8.15        4.90      2.96 o 
  -1  12   7        0.35       -0.21      2.78 o 
   0  12   7        6.78        5.27      2.88 o 
   1  12   7        6.56       11.83      3.10 o 
   2  12   7        5.69        1.93      2.94 o 
   3  12   7        0.03        2.59      4.30 o 
   4  12   7       43.65       48.51      6.63 o 
  -3  13   7        0.84        1.04      3.25 o 
  -2  13   7       20.90       24.72      3.98 o 
  -1  13   7       80.73       89.47      5.36 o 
   0  13   7        0.72       -0.38      3.03 o 
   1  13   7        2.46        9.76      5.37 o 
   2  13   7        6.90        4.59      5.23 o 
  -3 -13   8       61.85       59.28      5.28 o 
  -2 -13   8        7.42        5.09      3.54 o 
  -1 -13   8        4.48        6.94      3.39 o 
   0 -13   8       17.24       18.31      3.91 o 
   1 -13   8      114.23      108.74      5.66 o 
   2 -13   8        3.71        4.47      4.60 o 
   3 -13   8        6.16        9.01      4.93 o 
  -5 -12   8       90.44       96.30      6.25 o 
  -4 -12   8       36.79       28.36      4.50 o 
  -3 -12   8       13.45        8.47      3.49 o 
  -2 -12   8       24.27       24.78      5.97 o 
  -1 -12   8       63.69       59.46      4.60 o 
   0 -12   8       15.97       14.39      3.40 o 
   1 -12   8       53.75       51.60      4.29 o 
   2 -12   8        3.82        2.84      2.74 o 
   3 -12   8       19.00       23.84      5.36 o 
   4 -12   8       34.88       36.84      6.11 o 
   5 -12   8       12.87       12.00      5.00 o 
  -6 -11   8       81.89       74.86     11.44 o 
  -5 -11   8        3.19        0.57      3.35 o 
  -4 -11   8      525.64      594.22     12.05 o 
  -3 -11   8        0.34        3.92      3.06 o 
  -2 -11   8       26.01       14.99      3.42 o 
  -1 -11   8       95.09       88.15      5.54 o 
   0 -11   8       19.57       20.32      3.35 o 
   1 -11   8        0.31        1.11      2.58 o 
   2 -11   8       95.79       98.62      4.83 o 
   3 -11   8        2.31        1.14      3.75 o 
   4 -11   8        3.59       10.05      4.59 o 
   5 -11   8      103.59      103.84      7.81 o 
   6 -11   8       30.14       27.74      4.34 o 
  -7 -10   8        6.80        6.75      3.95 o 
  -6 -10   8      187.03      189.37     11.37 o 
  -5 -10   8        8.01        6.99      3.25 o 
  -4 -10   8       31.66       17.92      3.58 o 
  -3 -10   8      167.98      156.17     10.65 o 
  -2 -10   8      149.52      158.66     10.44 o 
  -1 -10   8       84.48       79.88      4.64 o 
   0 -10   8      292.92      314.34      7.62 o 
   1 -10   8       26.46       21.02      3.04 o 
   2 -10   8       20.51       16.57      2.80 o 
   3 -10   8       12.26       10.55      3.84 o 
   4 -10   8       58.73       56.85      4.17 o 
   5 -10   8       34.83       32.84      3.98 o 
   6 -10   8       14.43       16.54      3.78 o 
   7 -10   8       18.65       21.81      4.02 o 
  -8  -9   8       37.14       33.14      5.75 o 
  -7  -9   8       94.87      103.79      6.06 o 
  -6  -9   8        6.20        2.67      4.24 o 
  -5  -9   8      249.59      268.83      8.06 o 
  -4  -9   8       40.50       44.98      4.13 o 
  -3  -9   8      343.46      378.93      8.72 o 
  -2  -9   8       37.29       28.62      4.14 o 
  -1  -9   8      190.73      162.08      5.68 o 
   0  -9   8       76.23       76.02      7.70 o 
   1  -9   8       52.28       39.01      3.37 o 
   2  -9   8       96.19       90.94      3.39 o 
   3  -9   8        3.32        2.66      2.40 o 
   4  -9   8      228.14      235.26      6.81 o 
   5  -9   8       14.65       14.79      3.09 o 
   6  -9   8      208.08      214.23      9.64 o 
   7  -9   8       90.14       86.61      5.93 o 
  -8  -8   8       64.13       62.39      5.48 o 
  -7  -8   8      158.98      169.99      6.88 o 
  -6  -8   8        2.66       -0.27      2.73 o 
  -5  -8   8       63.08       56.96      9.22 o 
  -4  -8   8       45.24       38.63      6.13 o 
  -3  -8   8       23.70       21.26      3.11 o 
  -2  -8   8      122.18       96.58      4.78 o 
  -1  -8   8       17.38       15.13      3.99 o 
   0  -8   8      117.66      100.56      8.33 o 
   1  -8   8        3.51        2.81      1.67 o 
   2  -8   8       16.50       12.49      1.94 o 
   3  -8   8       50.23       43.11      4.19 o 
   4  -8   8     1200.50     1377.68     15.61 o 
   5  -8   8       64.19       54.73      3.99 o 
   6  -8   8      210.28      210.01      6.95 o 
   7  -8   8      102.90      109.86      5.63 o 
   8  -8   8       10.96       15.11      3.76 o 
  -9  -7   8       63.08       67.27      5.55 o 
  -8  -7   8        2.23       -0.24      3.24 o 
  -7  -7   8       13.91       10.28      3.30 o 
  -6  -7   8        9.79        5.16      2.80 o 
  -5  -7   8        7.68        4.32      2.61 o 
  -4  -7   8       28.51       15.52      2.85 o 
  -3  -7   8       60.99       53.42      4.65 o 
  -2  -7   8       18.06        8.40      2.41 o 
  -1  -7   8      522.78      521.81      8.72 o 
   0  -7   8       11.91        8.84      1.69 o 
   1  -7   8      647.67      677.86      7.44 o 
   2  -7   8      951.95     1035.59     16.24 o 
   3  -7   8       68.41       57.15      4.25 o 
   4  -7   8        3.88        1.97      2.09 o 
   5  -7   8       25.64       20.42      3.05 o 
   6  -7   8        0.84        1.32      2.60 o 
   7  -7   8       14.44       14.07      3.38 o 
   8  -7   8       23.11       28.76      4.10 o 
  -9  -6   8       19.24       19.77      4.16 o 
  -8  -6   8       12.88        8.84      3.33 o 
  -7  -6   8       96.41       87.50      7.34 o 
  -6  -6   8        0.02        3.20      2.55 o 
  -5  -6   8        2.61        1.32      2.29 o 
  -4  -6   8        0.06        0.92      2.16 o 
  -3  -6   8      696.10      685.67     10.14 o 
  -2  -6   8      289.89      295.49      6.52 o 
  -1  -6   8      597.64      630.72      6.65 o 
   0  -6   8     1385.93     1499.42     19.86 o 
   1  -6   8      896.87      955.82      8.58 o 
   2  -6   8      355.21      368.03      5.53 o 
   3  -6   8       65.74       62.77      2.54 o 
   4  -6   8      259.21      266.46      7.59 o 
   5  -6   8       55.91       49.91      4.94 o 
   6  -6   8        3.94       -0.70      3.81 o 
   7  -6   8        0.13       -0.08      2.75 o 
   8  -6   8       66.82       58.02      6.86 o 
   9  -6   8       28.01       28.36      6.58 o 
 -10  -5   8        0.13        0.86      3.75 o 
  -9  -5   8       27.72       15.85      3.84 o 
  -8  -5   8        4.15        2.52      4.22 o 
  -7  -5   8       11.21        8.49      2.96 o 
  -6  -5   8       18.51       17.05      3.05 o 
  -5  -5   8      737.29      808.66     24.36 o 
  -4  -5   8      158.35      150.47     10.92 o 
  -3  -5   8       69.82       51.66      3.32 o 
  -2  -5   8     1253.37     1335.05     25.37 o 
  -1  -5   8      511.44      557.74     11.31 o 
   0  -5   8        6.04        5.38      1.38 o 
   1  -5   8      124.30      121.14      4.78 o 
   2  -5   8        7.38        4.96      1.45 o 
   3  -5   8     2399.18     2641.47     15.34 o 
   4  -5   8        0.97        3.23      2.02 o 
   5  -5   8       53.71       45.04      3.52 o 
   6  -5   8      100.76       92.58      4.63 o 
   7  -5   8       58.48       54.45      4.21 o 
   8  -5   8       16.51       14.54      3.45 o 
   9  -5   8        2.30        1.77      3.26 o 
 -10  -4   8       30.80       42.86      5.18 o 
  -9  -4   8        0.01       -0.52      3.18 o 
  -8  -4   8       53.22       50.94      4.54 o 
  -7  -4   8      401.55      437.77     17.50 o 
  -6  -4   8      138.82      123.08      5.08 o 
  -5  -4   8      143.06      131.54      4.95 o 
  -4  -4   8      264.54      256.36      6.17 o 
  -3  -4   8      432.29      475.24      9.79 o 
  -2  -4   8      809.52      847.64      7.43 o 
  -1  -4   8      276.40      282.11      4.28 o 
   0  -4   8      153.45      136.13      5.19 o 
   1  -4   8      858.72      892.41      7.98 o 
   2  -4   8        4.56        2.64      1.32 o 
   3  -4   8      155.40      139.70      2.98 o 
   4  -4   8       11.96       10.28      2.25 o 
   5  -4   8        0.66        0.26      2.02 o 
   6  -4   8       46.13       35.93      3.43 o 
   7  -4   8       16.47       20.55      3.28 o 
   8  -4   8      164.75      153.98      7.00 o 
   9  -4   8       36.05       26.81      4.19 o 
 -10  -3   8        6.08        1.58      5.20 o 
  -9  -3   8       59.14       53.51     11.27 o 
  -8  -3   8        1.33        0.55      2.72 o 
  -7  -3   8       20.19       15.62      2.90 o 
  -6  -3   8      187.44      197.11      7.64 o 
  -5  -3   8        4.72        4.63      1.41 o 
  -4  -3   8      220.67      229.14      3.93 o 
  -3  -3   8       54.72       44.42      1.99 o 
  -2  -3   8      315.66      299.17      5.00 o 
  -1  -3   8       38.02       29.59      1.76 o 
   0  -3   8      162.18      176.69      9.37 o 
   1  -3   8       46.38       37.16      1.92 o 
   2  -3   8       18.29       18.92      1.61 o 
   3  -3   8       72.94       71.19      3.12 o 
   4  -3   8      545.90      556.07      8.94 o 
   5  -3   8        0.08       -0.26      2.13 o 
   6  -3   8       13.34        6.58      2.38 o 
   7  -3   8      748.23      850.57     16.12 o 
   8  -3   8       92.69      104.11      6.65 o 
   9  -3   8       84.53       86.49      5.54 o 
  10  -3   8       20.95       12.04      4.14 o 
 -10  -2   8        7.30        9.56      5.74 o 
  -8  -2   8      456.40      515.44      9.85 o 
  -7  -2   8       98.15       96.29      4.49 o 
  -6  -2   8      686.68      741.52      7.98 o 
  -5  -2   8       87.71       88.06      2.91 o 
  -4  -2   8        4.64        3.42      1.32 o 
  -3  -2   8        0.29        1.44      1.08 o 
  -2  -2   8      172.70      176.92      3.29 o 
  -1  -2   8       50.87       35.36      1.74 o 
   0  -2   8        3.27        3.26      1.03 o 
   1  -2   8       58.10       68.55      2.27 o 
   2  -2   8     1369.44     1447.01     29.33 o 
   3  -2   8      377.09      431.18      7.59 o 
   4  -2   8      355.92      365.72      7.22 o 
   5  -2   8      217.69      210.27      5.94 o 
   6  -2   8        4.32        0.21      2.11 o 
   7  -2   8       36.99       34.19      3.69 o 
   8  -2   8        5.96        7.70      4.34 o 
   9  -2   8        0.20       -2.65      2.94 o 
  10  -2   8       12.23       10.11      4.30 o 
 -10  -1   8      164.37      163.98     10.10 o 
  -9  -1   8       50.22       32.57      5.83 o 
  -8  -1   8      236.32      245.81     10.55 o 
  -7  -1   8       19.21       10.78      2.07 o 
  -6  -1   8       25.54       22.88      2.18 o 
  -5  -1   8      163.39      148.51      3.56 o 
  -4  -1   8       74.69       66.33      3.32 o 
  -3  -1   8        1.40        1.45      1.05 o 
  -2  -1   8       44.64       27.35      1.61 o 
  -1  -1   8       13.63        4.59      1.07 o 
   0  -1   8        4.07        3.02      1.10 o 
   1  -1   8        7.21        2.01      1.06 o 
   2  -1   8      440.33      464.98      4.98 o 
   3  -1   8      309.88      300.39      6.14 o 
   4  -1   8       24.67       18.28      2.48 o 
   5  -1   8       11.86       13.24      4.21 o 
   6  -1   8       33.94       24.08      3.03 o 
   7  -1   8      188.84      181.42      7.62 o 
   8  -1   8       59.33       54.69      4.50 o 
   9  -1   8        4.51        2.57      3.17 o 
  10  -1   8        2.23        4.44      3.64 o 
 -10   0   8       15.88       16.52      5.57 o 
  -9   0   8       39.56       37.58      6.08 o 
  -8   0   8       11.29        9.04      2.81 o 
  -7   0   8      165.82      166.25      5.48 o 
  -6   0   8      324.43      329.92      5.34 o 
  -5   0   8      138.12      120.59      3.24 o 
  -4   0   8     1039.54     1150.94     14.20 o 
  -3   0   8      174.74      169.14      7.95 o 
  -2   0   8      980.61      986.98     14.79 o 
  -1   0   8      204.79      172.54      3.12 o 
   0   0   8       34.08       33.08      1.65 o 
   1   0   8      855.01      874.92     15.88 o 
   2   0   8      361.95      354.03      5.70 o 
   3   0   8       34.53       23.49      1.52 o 
   4   0   8       85.63       61.36      3.37 o 
   5   0   8      399.10      383.56      7.76 o 
   6   0   8       12.96        6.78      2.47 o 
   7   0   8      236.51      241.78      7.14 o 
   8   0   8       43.97       30.79      3.87 o 
   9   0   8        3.57        5.06      3.19 o 
  10   0   8       99.25       99.99      6.22 o 
 -10   1   8       35.29       30.07      6.51 o 
  -9   1   8      322.53      351.37      8.79 o 
  -8   1   8       62.99       50.79      3.99 o 
  -7   1   8      168.26      149.64      5.38 o 
  -6   1   8      440.75      434.51      9.19 o 
  -5   1   8        7.46        3.91      1.55 o 
  -4   1   8      919.59      958.48     15.02 o 
  -3   1   8      145.47      139.64      4.42 o 
  -2   1   8      700.31      752.34      6.47 o 
  -1   1   8      502.88      500.81      5.17 o 
   0   1   8      130.20      127.75      2.74 o 
   1   1   8       31.63       29.61      1.68 o 
   2   1   8      632.29      649.75      6.20 o 
   3   1   8      257.92      244.90      4.36 o 
   4   1   8       30.75       31.35      2.99 o 
   5   1   8      477.60      470.15      8.50 o 
   6   1   8      142.11      124.37      5.13 o 
   7   1   8      232.39      230.01      7.09 o 
   8   1   8       12.19       12.04      3.30 o 
   9   1   8        1.72        0.90      3.12 o 
  10   1   8       53.18       60.37     12.33 o 
 -10   2   8       14.43        6.75      3.79 o 
  -9   2   8      100.16       93.73      5.33 o 
  -8   2   8        0.96        2.79      2.74 o 
  -7   2   8       75.43       59.99      4.08 o 
  -6   2   8       92.91       86.24      5.03 o 
  -5   2   8      262.26      262.34      6.34 o 
  -4   2   8       28.42       24.94      1.71 o 
  -3   2   8      402.96      450.76     12.74 o 
  -2   2   8      305.24      286.10      6.33 o 
  -1   2   8       63.27       50.93      1.86 o 
   0   2   8      494.80      497.13      5.31 o 
   1   2   8        7.41        8.08      2.10 o 
   2   2   8     1112.91     1153.65     13.00 o 
   3   2   8      281.14      253.14      9.81 o 
   4   2   8      357.27      331.21      6.91 o 
   5   2   8       81.14       75.05      7.31 o 
   6   2   8      230.04      215.97      6.36 o 
   7   2   8        7.63        9.89      2.82 o 
   8   2   8       74.57       65.94      4.62 o 
   9   2   8      179.90      192.46      7.57 o 
  10   2   8        5.98        1.90      3.65 o 
 -10   3   8        0.29       -0.47      3.48 o 
  -9   3   8       36.15       31.23      5.19 o 
  -8   3   8        0.07       -2.63      2.63 o 
  -7   3   8      110.29      110.48     10.03 o 
  -6   3   8        3.99        6.20      2.42 o 
  -5   3   8      258.05      268.42     17.26 o 
  -4   3   8        4.06        0.93      1.88 o 
  -3   3   8      360.58      345.22      6.66 o 
  -2   3   8      388.13      387.11      6.26 o 
  -1   3   8      189.76      185.19      4.58 o 
   0   3   8       59.08       52.20      2.72 o 
   1   3   8      580.43      550.18      7.50 o 
   2   3   8        2.50        2.82      1.26 o 
   3   3   8       54.20       46.79      2.22 o 
   4   3   8       67.01       54.06      3.37 o 
   5   3   8      316.86      325.01      7.26 o 
   6   3   8     1396.26     1608.99     25.13 o 
   7   3   8      214.81      221.92      7.05 o 
   8   3   8      358.29      380.83      9.49 o 
   9   3   8      229.25      295.34      8.97 o 
 -10   4   8       18.88       18.35      5.93 o 
  -9   4   8        2.41        2.25      3.33 o 
  -8   4   8       41.66       42.41      4.33 o 
  -7   4   8        2.61        1.90      2.62 o 
  -6   4   8       19.02       19.15      3.05 o 
  -5   4   8       83.23       74.94      6.59 o 
  -4   4   8      169.86      148.71      5.02 o 
  -3   4   8       45.30       33.30      2.85 o 
  -2   4   8      318.60      323.63     12.83 o 
  -1   4   8      612.78      582.67      5.48 o 
   0   4   8       11.43       17.20      1.58 o 
   1   4   8      227.65      207.41      3.79 o 
   2   4   8       26.00       14.17      2.54 o 
   3   4   8      381.28      363.72      5.18 o 
   4   4   8      580.43      556.42      8.84 o 
   5   4   8      277.29      277.95      6.82 o 
   6   4   8      154.36      152.26      5.60 o 
   7   4   8       23.35       29.82      3.58 o 
   8   4   8        1.08        0.78      3.04 o 
   9   4   8       10.25        6.24      4.40 o 
  -9   5   8        0.43       -0.48      3.55 o 
  -8   5   8       62.58       63.29      5.19 o 
  -7   5   8       45.89       51.20      4.24 o 
  -6   5   8      713.66      760.65     19.41 o 
  -5   5   8      118.91      101.29      4.75 o 
  -4   5   8      206.15      185.28      5.67 o 
  -3   5   8      365.73      388.73     13.48 o 
  -2   5   8      160.92      144.20      4.63 o 
  -1   5   8      108.22       79.51      4.12 o 
   0   5   8      388.31      379.31      4.93 o 
   1   5   8        3.40        1.88      1.24 o 
   2   5   8      746.65      725.90      7.40 o 
   3   5   8      346.57      361.95      9.75 o 
   4   5   8      243.93      239.58      6.10 o 
   5   5   8       84.12       81.77      4.19 o 
   6   5   8        3.46        0.23      2.36 o 
   7   5   8       42.10       37.65      4.42 o 
   8   5   8        7.37        4.00      3.15 o 
   9   5   8        8.83        7.99      3.74 o 
  -9   6   8       10.89        6.48      3.95 o 
  -8   6   8      237.26      277.53     10.13 o 
  -7   6   8       27.54       23.16      3.72 o 
  -6   6   8      303.80      294.53      7.94 o 
  -5   6   8      257.57      263.16     13.81 o 
  -4   6   8       63.11       52.63      4.44 o 
  -3   6   8      155.32      133.53      9.13 o 
  -2   6   8      992.09     1058.16     20.70 o 
  -1   6   8       11.82       10.61      2.17 o 
   0   6   8     1367.24     1442.71     14.11 o 
   1   6   8       30.07       21.85      1.90 o 
   2   6   8      124.08       95.18      4.09 o 
   3   6   8      116.91      108.03      4.52 o 
   4   6   8      340.89      315.42      8.57 o 
   5   6   8      131.67      104.45      4.67 o 
   6   6   8        1.26        1.87      2.48 o 
   7   6   8        0.12       -0.31      2.77 o 
   8   6   8       16.65       11.42      3.67 o 
   9   6   8       26.08       32.03      4.71 o 
  -9   7   8        1.07        5.21      3.97 o 
  -8   7   8       97.30       91.61      5.80 o 
  -7   7   8      145.06      139.01      6.42 o 
  -6   7   8        3.59        2.16      2.75 o 
  -5   7   8      374.72      364.69     13.94 o 
  -4   7   8        2.32        0.10      2.22 o 
  -3   7   8      187.66      176.13      5.66 o 
  -2   7   8      186.37      190.18      7.50 o 
  -1   7   8      277.80      266.86      6.39 o 
   0   7   8      585.37      607.93      9.30 o 
   1   7   8       63.08       48.90      2.82 o 
   2   7   8      105.81       93.83      3.15 o 
   3   7   8       17.10       11.77      2.10 o 
   4   7   8        0.49       -0.23      1.68 o 
   5   7   8        1.32       -0.42      2.19 o 
   6   7   8      125.61      117.67     10.00 o 
   7   7   8        0.07        0.28      2.91 o 
   8   7   8        1.27       -0.18      3.47 o 
  -8   8   8        0.01        2.54      3.53 o 
  -7   8   8       13.75        9.95      3.77 o 
  -6   8   8        7.58       -1.01      2.71 o 
  -5   8   8       72.77       61.30      4.47 o 
  -4   8   8      332.03      302.42      7.82 o 
  -3   8   8      309.37      318.54     20.79 o 
  -2   8   8       58.92       48.54      3.51 o 
  -1   8   8        0.42        0.52      2.06 o 
   0   8   8       89.99       77.75      7.44 o 
   1   8   8      310.35      291.81      6.70 o 
   2   8   8       69.57       62.77      5.08 o 
   3   8   8       48.40       40.60      2.63 o 
   4   8   8      994.88     1135.59     18.30 o 
   5   8   8       26.39       24.23      4.66 o 
   6   8   8       48.32       42.72      4.49 o 
   7   8   8       29.68       29.23      4.05 o 
  -7   9   8      139.59      132.34      6.63 o 
  -6   9   8       13.16       12.61      3.60 o 
  -5   9   8      157.60      161.88     22.40 o 
  -4   9   8      240.08      265.63      7.59 o 
  -3   9   8       84.02       72.64      4.34 o 
  -2   9   8       37.58       26.47      3.62 o 
  -1   9   8      357.44      363.53     12.00 o 
   0   9   8        4.20        4.25      2.24 o 
   1   9   8      433.52      438.78     25.33 o 
   2   9   8      197.51      184.48      5.68 o 
   3   9   8       10.17        8.36      2.47 o 
   4   9   8       10.33        8.38      2.16 o 
   5   9   8        3.88        2.54      2.75 o 
   6   9   8       12.21        3.57      4.01 o 
   7   9   8        0.05       -2.29      5.02 o 
  -6  10   8       47.13       45.40      4.90 o 
  -5  10   8       10.72        9.56      3.58 o 
  -4  10   8       68.46       64.00      4.60 o 
  -3  10   8        2.29        1.49      2.55 o 
  -2  10   8        0.23        0.55      2.44 o 
  -1  10   8       63.47       46.91      3.79 o 
   0  10   8        7.92        9.51      2.71 o 
   1  10   8        0.15       -0.42      2.50 o 
   2  10   8      360.59      399.18      8.51 o 
   3  10   8        4.31        4.69      2.55 o 
   4  10   8       25.61       19.49      3.28 o 
   5  10   8       46.89       31.34      5.86 o 
   6  10   8       27.26       29.39      6.51 o 
  -5  11   8        1.40       -1.72      3.36 o 
  -4  11   8        3.63        3.67      3.09 o 
  -3  11   8       67.96       71.88      4.77 o 
  -2  11   8      168.88      168.27      6.36 o 
  -1  11   8       17.71       14.70      3.13 o 
   0  11   8       41.62       33.25      3.69 o 
   1  11   8      233.24      284.67     16.35 o 
   2  11   8      162.67      191.18     15.25 o 
   3  11   8      121.30      136.56      5.72 o 
   4  11   8       97.38      112.53      7.94 o 
  -4  12   8      116.93      117.02      6.27 o 
  -3  12   8        0.04       -0.78      3.01 o 
  -2  12   8       23.77       17.16      3.61 o 
  -1  12   8       54.14       55.03      4.52 o 
   0  12   8       13.65       13.90      3.22 o 
   1  12   8      139.98      177.24      6.70 o 
   2  12   8        4.41        1.42      3.06 o 
   3  12   8       33.55       43.96      6.65 o 
  -1  13   8       60.84       66.84      5.15 o 
   0  13   8        7.12        3.42      3.42 o 
  -2 -13   9      258.57      307.79      9.32 o 
  -1 -13   9       36.08       38.28      4.60 o 
   0 -13   9       10.86        5.75      3.65 o 
   1 -13   9       78.57       83.95      5.50 o 
   2 -13   9      129.41      147.04      9.29 o 
  -4 -12   9       58.97       59.41      5.50 o 
  -3 -12   9        2.99        1.36      3.45 o 
  -2 -12   9       30.60       15.64      3.75 o 
  -1 -12   9       60.04       56.96      4.86 o 
   0 -12   9        5.59        5.87      3.21 o 
   1 -12   9        8.33        4.18      3.04 o 
   2 -12   9        6.11        6.86      4.30 o 
   3 -12   9        7.79       12.74      4.77 o 
   4 -12   9       20.68       14.74      5.30 o 
  -6 -11   9        6.80        9.48      4.10 o 
  -5 -11   9       10.20       13.02      3.92 o 
  -4 -11   9        0.08       -2.09      3.10 o 
  -3 -11   9       10.73        6.84      3.19 o 
  -2 -11   9       56.38       54.25      4.69 o 
  -1 -11   9      121.16      106.46     10.73 o 
   0 -11   9        0.49       -0.25      2.69 o 
   1 -11   9       22.68       15.70      3.20 o 
   2 -11   9       48.80       52.97      6.02 o 
   3 -11   9       72.20       77.13      6.80 o 
   4 -11   9        2.47       -0.81      4.01 o 
   5 -11   9        1.50        1.12      4.74 o 
  -7 -10   9        0.01        0.15      3.88 o 
  -6 -10   9       12.04       11.82      3.84 o 
  -5 -10   9       76.35       73.66      5.42 o 
  -4 -10   9      262.82      267.86      8.25 o 
  -3 -10   9      126.69      138.70      8.89 o 
  -2 -10   9      150.39      177.37      6.41 o 
  -1 -10   9        5.62        6.38      2.76 o 
   0 -10   9       11.71        7.85      2.79 o 
   1 -10   9        9.22        9.22      3.64 o 
   2 -10   9        2.99        2.58      3.47 o 
   3 -10   9       24.84       14.00      4.41 o 
   4 -10   9        2.00       -0.61      3.82 o 
   5 -10   9        1.57        1.54      3.29 o 
   6 -10   9       86.25       89.91      5.73 o 
  -7  -9   9      131.47      161.12      7.17 o 
  -6  -9   9        5.74        1.74      3.38 o 
  -5  -9   9        5.08        6.20      3.26 o 
  -4  -9   9       80.99       82.08      4.96 o 
  -3  -9   9       64.83       48.96      4.13 o 
  -2  -9   9      113.69      100.49      5.01 o 
  -1  -9   9       30.36       24.30      3.20 o 
   0  -9   9        0.00       -0.98      2.90 o 
   1  -9   9       65.96       59.22      4.18 o 
   2  -9   9      251.37      240.68      6.36 o 
   3  -9   9       14.36       13.73      2.86 o 
   4  -9   9        5.53        4.95      2.78 o 
   5  -9   9        0.05        0.92      2.79 o 
   6  -9   9        2.85        0.48      3.07 o 
   7  -9   9      137.37      146.00      6.67 o 
  -8  -8   9        0.14        0.96      3.48 o 
  -7  -8   9       31.46       29.59      4.39 o 
  -6  -8   9       77.62       90.93      6.38 o 
  -5  -8   9        8.26        3.81      3.01 o 
  -4  -8   9       13.40       12.17      3.02 o 
  -3  -8   9      272.24      289.39      7.55 o 
  -2  -8   9       52.69       41.98      3.68 o 
  -1  -8   9      161.65      132.97      6.83 o 
   0  -8   9      379.40      374.76      8.42 o 
   1  -8   9      106.28       95.88      4.32 o 
   2  -8   9      156.24      153.53      4.11 o 
   3  -8   9        0.06       -0.15      2.27 o 
   4  -8   9        2.90        3.26      2.49 o 
   5  -8   9      282.58      315.21      8.04 o 
   6  -8   9        6.54        4.66      2.89 o 
   7  -8   9      157.58      153.60      6.53 o 
   8  -8   9       11.10       15.77      4.13 o 
  -9  -7   9       15.73       14.43      4.49 o 
  -8  -7   9       12.44        8.87      3.74 o 
  -7  -7   9       52.96       49.77      4.65 o 
  -6  -7   9       44.72       38.30      4.17 o 
  -5  -7   9       28.90       22.43      5.39 o 
  -4  -7   9       96.76       69.95      4.40 o 
  -3  -7   9        8.45        3.65      2.35 o 
  -2  -7   9       33.08       17.28      2.74 o 
  -1  -7   9        9.55        8.05      2.45 o 
   0  -7   9       55.96       41.80      3.27 o 
   1  -7   9       70.25       51.84      2.68 o 
   2  -7   9     1467.59     1660.55     12.50 o 
   3  -7   9      439.66      477.67      8.83 o 
   4  -7   9      893.99      988.72     13.24 o 
   5  -7   9      413.59      438.48      9.25 o 
   6  -7   9        0.89       -1.22      2.76 o 
   7  -7   9       64.89       70.64      4.81 o 
   8  -7   9        9.95        7.78      3.56 o 
  -9  -6   9       14.14        8.10      3.94 o 
  -8  -6   9        9.16        8.98      3.50 o 
  -7  -6   9       13.12        9.46      3.09 o 
  -6  -6   9        0.91        1.75      2.60 o 
  -5  -6   9       21.85       12.66      2.89 o 
  -4  -6   9       98.56       96.72      7.89 o 
  -3  -6   9      529.79      515.24      9.15 o 
  -2  -6   9        4.12       -0.30      1.91 o 
  -1  -6   9      445.14      440.05     14.18 o 
   0  -6   9      703.93      745.02     10.61 o 
   1  -6   9      394.04      423.06      5.95 o 
   2  -6   9      877.20      942.55     13.74 o 
   3  -6   9      129.34      136.04      4.93 o 
   4  -6   9       37.02       29.13      3.13 o 
   5  -6   9        8.80        8.02      2.58 o 
   6  -6   9       95.52       97.77      7.28 o 
   7  -6   9        0.57        1.13      2.74 o 
   8  -6   9        3.36       -0.09      3.10 o 
  -9  -5   9       26.38       27.08      4.98 o 
  -8  -5   9        3.95        1.15      3.28 o 
  -7  -5   9        0.05       -0.73      2.81 o 
  -6  -5   9        0.09       -1.08      2.55 o 
  -5  -5   9      144.53      130.63      5.30 o 
  -4  -5   9       26.80       27.65      3.10 o 
  -3  -5   9      455.10      457.50      8.30 o 
  -2  -5   9       82.69       64.43      2.56 o 
  -1  -5   9      112.27      104.86      3.41 o 
   0  -5   9      469.92      459.99      5.89 o 
   1  -5   9      623.04      660.20     11.74 o 
   2  -5   9      441.72      469.91      5.97 o 
   3  -5   9      753.90      817.18     24.15 o 
   4  -5   9      108.36       92.62      4.37 o 
   5  -5   9        7.38        4.75      2.30 o 
   6  -5   9        6.61        4.66      2.63 o 
   7  -5   9        0.09        0.31      2.69 o 
   8  -5   9       14.62        9.63      3.38 o 
   9  -5   9       20.77       14.64      4.05 o 
 -10  -4   9      114.80      134.28     10.36 o 
  -9  -4   9       71.45       70.42      5.34 o 
  -8  -4   9        3.26        0.89      2.98 o 
  -7  -4   9      405.13      447.69     15.13 o 
  -6  -4   9       96.14       85.99      4.50 o 
  -5  -4   9      119.44       95.86      4.46 o 
  -4  -4   9      463.80      473.71      8.42 o 
  -3  -4   9      244.98      252.65      4.32 o 
  -2  -4   9      458.97      425.58      5.51 o 
  -1  -4   9      414.39      407.28      5.40 o 
   0  -4   9      232.29      229.71      5.61 o 
   1  -4   9      984.30     1054.42     13.86 o 
   2  -4   9       50.71       43.80      2.29 o 
   3  -4   9      293.31      301.58      6.72 o 
   4  -4   9      410.07      410.49      8.14 o 
   5  -4   9        4.42       -0.01      2.10 o 
   6  -4   9        0.41       -0.38      2.29 o 
   7  -4   9        5.23        6.24      2.87 o 
   8  -4   9       33.26       28.89      7.28 o 
   9  -4   9        3.00       -1.78      3.32 o 
 -10  -3   9        8.33        4.42      5.71 o 
  -9  -3   9      138.32      151.06      9.84 o 
  -8  -3   9        7.52        5.47      3.22 o 
  -7  -3   9       76.36       66.24      4.31 o 
  -6  -3   9       34.50       23.65      3.91 o 
  -5  -3   9      122.55      116.64      5.13 o 
  -4  -3   9      596.35      620.25      6.76 o 
  -3  -3   9      224.66      215.31      3.92 o 
  -2  -3   9        1.87        2.03      1.36 o 
  -1  -3   9       19.82       23.05      1.83 o 
   0  -3   9       55.05       39.88      2.10 o 
   1  -3   9       54.85       45.39      2.19 o 
   2  -3   9     1282.32     1420.36     23.52 o 
   3  -3   9       76.19       71.23      3.63 o 
   4  -3   9        5.51        3.65      2.11 o 
   5  -3   9      147.48      136.57      8.49 o 
   6  -3   9      414.03      413.83     10.73 o 
   7  -3   9       29.34       30.59      3.63 o 
   8  -3   9       97.06      100.49      5.53 o 
   9  -3   9        3.61        7.66      3.55 o 
 -10  -2   9       34.84       28.78      6.88 o 
  -8  -2   9        5.51        1.46      4.41 o 
  -7  -2   9       25.20       17.55      2.97 o 
  -6  -2   9      131.64      119.52      3.54 o 
  -5  -2   9      552.17      580.58      6.85 o 
  -4  -2   9       66.05       50.38      2.36 o 
  -3  -2   9      491.04      493.26      7.15 o 
  -2  -2   9      128.57      120.03      3.04 o 
  -1  -2   9        1.30       -1.00      1.00 o 
   0  -2   9      172.72      148.77      3.20 o 
   1  -2   9     1066.45     1121.13     11.18 o 
   2  -2   9       86.39       72.58      2.48 o 
   3  -2   9       43.55       34.39      2.87 o 
   4  -2   9      856.90      866.49     11.54 o 
   5  -2   9       17.07       17.10      5.12 o 
   6  -2   9      248.10      242.12      6.95 o 
   7  -2   9       44.55       37.95      3.99 o 
   8  -2   9       55.09       41.85      8.61 o 
   9  -2   9       90.84      101.40      6.56 o 
 -10  -1   9       93.94       95.43      8.47 o 
  -9  -1   9       12.91       12.08      4.97 o 
  -8  -1   9      519.65      594.13     16.45 o 
  -7  -1   9       93.39       88.97      4.33 o 
  -6  -1   9       39.17       35.54      2.50 o 
  -5  -1   9      399.28      398.96      5.71 o 
  -4  -1   9       46.33       43.27      2.23 o 
  -3  -1   9       86.23       75.30      2.52 o 
  -2  -1   9       67.56       50.62      2.09 o 
  -1  -1   9       82.27       58.76      2.20 o 
   0  -1   9      485.05      479.57      5.50 o 
   1  -1   9      395.78      403.03      5.07 o 
   2  -1   9        0.09        1.05      1.14 o 
   3  -1   9        1.77        3.31      1.80 o 
   4  -1   9      547.50      605.48      9.56 o 
   5  -1   9       16.73       12.93      2.61 o 
   6  -1   9      161.05      157.01      5.80 o 
   7  -1   9      112.90      102.18      9.88 o 
   8  -1   9       32.36       32.12      4.15 o 
   9  -1   9       42.59       38.83      4.63 o 
 -10   0   9      128.98      136.40      9.93 o 
  -9   0   9      259.65      285.72     12.42 o 
  -8   0   9       25.78       22.90      3.45 o 
  -7   0   9        5.86        2.14      2.32 o 
  -6   0   9        7.84        5.82      2.81 o 
  -5   0   9       45.76       40.71      2.34 o 
  -4   0   9      341.47      329.49      5.04 o 
  -3   0   9      113.09      102.64      2.78 o 
  -2   0   9      138.93      121.62      3.57 o 
  -1   0   9      659.48      661.40      9.74 o 
   0   0   9        1.81        0.48      1.07 o 
   1   0   9      213.07      198.76      4.09 o 
   2   0   9        3.95        1.05      1.17 o 
   3   0   9       34.86       27.25      2.66 o 
   4   0   9      148.40      147.23      5.03 o 
   5   0   9      862.67      875.14     12.13 o 
   6   0   9       16.56       11.98      2.76 o 
   7   0   9      124.04      117.09      5.50 o 
   8   0   9       65.74       71.22      4.91 o 
   9   0   9        0.12       -1.40      3.19 o 
 -10   1   9       61.36       59.40      8.15 o 
  -9   1   9       28.05       32.17      5.50 o 
  -8   1   9      410.19      468.37      9.75 o 
  -7   1   9      127.75      111.79      5.80 o 
  -6   1   9      444.48      473.81     14.87 o 
  -5   1   9       49.03       42.02      3.15 o 
  -4   1   9      422.53      439.44      6.62 o 
  -3   1   9       47.44       44.57      2.05 o 
  -2   1   9       30.14       18.90      1.59 o 
  -1   1   9       16.00       14.83      1.46 o 
   0   1   9      141.84      161.76      3.27 o 
   1   1   9       25.44       22.94      1.75 o 
   2   1   9        0.03        0.17      1.34 o 
   3   1   9       57.51       42.38      3.07 o 
   4   1   9      318.39      301.21      6.86 o 
   5   1   9      264.29      265.63      6.82 o 
   6   1   9        3.34       -0.32      2.19 o 
   7   1   9       65.42       57.16      4.29 o 
   8   1   9       23.15       20.53      3.66 o 
   9   1   9      152.48      157.58      8.16 o 
 -10   2   9      117.45      142.33      6.75 o 
  -9   2   9       66.84       68.46      4.85 o 
  -8   2   9       38.96       34.88      3.95 o 
  -7   2   9        6.11        7.22      2.77 o 
  -6   2   9      323.12      333.05     11.40 o 
  -5   2   9      323.33      340.66     20.63 o 
  -4   2   9        1.08        0.96      1.88 o 
  -3   2   9      757.55      824.09     13.11 o 
  -2   2   9      199.77      221.51      7.05 o 
  -1   2   9        1.99        0.74      1.04 o 
   0   2   9      540.63      558.76      7.63 o 
   1   2   9      173.78      161.08      4.53 o 
   2   2   9      209.53      218.04      5.40 o 
   3   2   9      317.06      336.11     15.00 o 
   4   2   9      316.61      325.45     10.05 o 
   5   2   9        0.47        0.41      2.02 o 
   6   2   9        0.04       -2.28      2.28 o 
   7   2   9       16.03       10.52      3.10 o 
   8   2   9      113.14      132.12      6.27 o 
   9   2   9       46.27       49.09      5.53 o 
 -10   3   9        0.19       -1.07      3.67 o 
  -9   3   9        2.84        3.70      3.26 o 
  -8   3   9       86.04       88.06      5.23 o 
  -7   3   9        5.93        5.31      2.75 o 
  -6   3   9        7.71        1.85      2.37 o 
  -5   3   9       25.58       19.55      2.83 o 
  -4   3   9        2.92        3.83      2.08 o 
  -3   3   9      129.69      124.44      4.42 o 
  -2   3   9      623.41      633.11      6.08 o 
  -1   3   9      518.57      536.45      5.66 o 
   0   3   9       99.92       86.87      3.79 o 
   1   3   9      374.10      385.71      5.40 o 
   2   3   9      463.71      475.92      5.93 o 
   3   3   9      100.91       92.77      2.93 o 
   4   3   9      140.58      118.59      4.87 o 
   5   3   9      108.90      100.93      7.34 o 
   6   3   9       11.53       10.65      2.68 o 
   7   3   9        1.56        2.53      2.73 o 
   8   3   9       21.42        8.96      3.34 o 
   9   3   9        4.01        3.23      3.66 o 
  -9   4   9        2.25        0.15      3.40 o 
  -8   4   9       53.96       64.25      4.82 o 
  -7   4   9       19.97        9.89      3.13 o 
  -6   4   9       14.16       11.51      2.84 o 
  -5   4   9      507.74      552.70     12.03 o 
  -4   4   9      282.09      275.24      6.79 o 
  -3   4   9      267.72      259.25      6.29 o 
  -2   4   9       50.90       39.75      2.97 o 
  -1   4   9     1593.73     1714.50     15.65 o 
   0   4   9       86.42       76.83      2.54 o 
   1   4   9      223.59      216.36      6.02 o 
   2   4   9      324.20      306.90      7.46 o 
   3   4   9       69.60       64.68      2.94 o 
   4   4   9      429.57      412.68      7.93 o 
   5   4   9       39.06       26.40      4.07 o 
   6   4   9        1.21       -1.06      2.40 o 
   7   4   9       17.71       13.92      3.68 o 
   8   4   9      217.13      235.55     11.44 o 
   9   4   9       14.40       10.28      3.88 o 
  -9   5   9        5.53        4.09      3.71 o 
  -8   5   9        2.46        2.37      3.17 o 
  -7   5   9       83.73       68.64      4.86 o 
  -6   5   9       67.62       60.29      4.32 o 
  -5   5   9        0.92        0.27      2.36 o 
  -4   5   9       59.80       54.22      3.69 o 
  -3   5   9      723.39      816.40     11.38 o 
  -2   5   9       55.35       34.15      3.03 o 
  -1   5   9     1230.14     1300.97     15.36 o 
   0   5   9      284.03      247.28      4.37 o 
   1   5   9       17.87       13.43      1.71 o 
   2   5   9      455.84      449.60     13.04 o 
   3   5   9       43.45       34.26      2.34 o 
   4   5   9      161.95      143.25      8.24 o 
   5   5   9        7.35        6.82      2.51 o 
   6   5   9       22.50       16.20      3.24 o 
   7   5   9       34.51       26.56      4.54 o 
   8   5   9       55.31       53.47      4.85 o 
  -9   6   9       22.53       14.94      4.21 o 
  -8   6   9        8.99       13.19      3.86 o 
  -7   6   9        7.15       11.51      3.46 o 
  -6   6   9       36.85       30.12      3.81 o 
  -5   6   9      282.87      310.35      8.04 o 
  -4   6   9       41.53       27.48      3.29 o 
  -3   6   9      554.38      544.60      9.53 o 
  -2   6   9       45.40       32.26      3.07 o 
  -1   6   9      143.71      128.04      4.65 o 
   0   6   9      557.99      594.89     17.05 o 
   1   6   9      478.72      466.48      7.49 o 
   2   6   9      125.27      106.56      3.29 o 
   3   6   9       69.57       66.36      5.76 o 
   4   6   9        0.82       -0.89      2.19 o 
   5   6   9       15.74       11.11      2.78 o 
   6   6   9       30.09       23.39      3.51 o 
   7   6   9      147.25      158.84      6.46 o 
   8   6   9       28.73       23.61      4.28 o 
  -8   7   9      181.68      175.77     12.65 o 
  -7   7   9      354.45      403.39     14.15 o 
  -6   7   9        4.13        2.17      2.85 o 
  -5   7   9      476.51      504.08     10.32 o 
  -4   7   9      215.68      219.76      6.71 o 
  -3   7   9       58.08       47.27      3.77 o 
  -2   7   9      161.27      153.67      5.38 o 
  -1   7   9      647.12      676.36     10.34 o 
   0   7   9        0.03        2.90      1.95 o 
   1   7   9      221.83      182.99      5.49 o 
   2   7   9       27.79       23.32      3.43 o 
   3   7   9       54.40       46.76      2.76 o 
   4   7   9       11.42        8.03      3.91 o 
   5   7   9       17.60        9.65      2.87 o 
   6   7   9      134.28      131.61      5.81 o 
   7   7   9       21.12       11.82      3.50 o 
   8   7   9       66.85       66.78      5.65 o 
  -8   8   9       17.85        9.70      5.91 o 
  -7   8   9      103.29      105.01      7.31 o 
  -6   8   9       19.27       22.56      3.83 o 
  -5   8   9       32.64       32.38      3.86 o 
  -4   8   9       31.84       36.72      3.79 o 
  -3   8   9      158.75      161.42      5.79 o 
  -2   8   9       91.64       94.43      5.02 o 
  -1   8   9      265.63      237.29      6.49 o 
   0   8   9       28.50       27.46      4.41 o 
   1   8   9       10.24        7.37      2.38 o 
   2   8   9       18.22       13.59      2.64 o 
   3   8   9       21.13       16.04      2.30 o 
   4   8   9      168.08      162.76      5.73 o 
   5   8   9       15.28       10.86      3.03 o 
   6   8   9       57.31       60.67      4.63 o 
   7   8   9      143.41      167.46      6.90 o 
  -7   9   9      166.04      209.96      8.18 o 
  -6   9   9       21.33       26.37      4.10 o 
  -5   9   9       33.93       40.84      4.41 o 
  -4   9   9       34.93       37.19      3.98 o 
  -3   9   9        0.16        0.93      2.45 o 
  -2   9   9       18.89       18.73      3.10 o 
  -1   9   9       28.48       25.40      3.25 o 
   0   9   9       69.78       72.78      4.27 o 
   1   9   9      234.91      245.58      6.76 o 
   2   9   9      457.85      507.53     14.95 o 
   3   9   9      249.25      267.09      7.02 o 
   4   9   9        0.23        1.44      3.41 o 
   5   9   9       76.62       63.09      6.61 o 
   6   9   9      132.80      135.49      6.28 o 
  -6  10   9        3.71        1.27      3.56 o 
  -5  10   9        5.90        6.42      3.29 o 
  -4  10   9        0.94       -1.78      2.77 o 
  -3  10   9       75.07       67.34      4.72 o 
  -2  10   9       86.34       87.03      4.84 o 
  -1  10   9        0.01       -0.70      2.42 o 
   0  10   9      292.29      307.07      7.89 o 
   1  10   9       62.99       53.92      4.18 o 
   2  10   9      208.66      197.44      6.47 o 
   3  10   9      151.46      160.05      5.99 o 
   4  10   9      117.58      122.57      7.77 o 
   5  10   9        6.28        5.30      4.42 o 
  -5  11   9       30.86       25.54      4.47 o 
  -4  11   9       14.33       11.80      3.53 o 
  -3  11   9       34.56       30.64      4.02 o 
  -2  11   9      112.80      115.95      5.63 o 
  -1  11   9        0.18        1.12      2.80 o 
   0  11   9        0.26       -2.69      2.69 o 
   1  11   9      295.41      333.75      8.54 o 
   2  11   9      197.50      214.57      7.03 o 
   3  11   9       76.48       99.04      6.07 o 
  -3  12   9        0.79        0.03      3.30 o 
  -2  12   9        0.07       -3.12      3.12 o 
  -1  12   9      327.72      358.95     13.75 o 
   0  12   9      135.09      137.23      6.26 o 
   1  12   9      264.79      303.31     12.37 o 
   2  12   9        0.02       -0.23      3.14 o 
  -3 -12  10        2.63        5.33      3.68 o 
  -2 -12  10        2.35        5.05      4.52 o 
  -1 -12  10       55.34       49.28     10.12 o 
   0 -12  10        5.97        9.01      3.50 o 
   1 -12  10       30.72       25.00      5.53 o 
   2 -12  10       23.23       28.01      5.85 o 
   3 -12  10        5.95        7.77      4.77 o 
  -5 -11  10       62.53       65.95      7.47 o 
  -4 -11  10        0.02       -0.34      3.31 o 
  -3 -11  10      111.79      126.07      6.32 o 
  -2 -11  10       43.65       43.06     11.34 o 
  -1 -11  10        4.54        2.48      3.09 o 
   0 -11  10      167.82      183.28      9.42 o 
   1 -11  10      272.73      318.83      8.43 o 
   2 -11  10       78.71       78.58      7.08 o 
   3 -11  10       22.16       20.72      5.53 o 
   4 -11  10        9.62        7.63      4.60 o 
  -6 -10  10        0.64        2.58      3.87 o 
  -5 -10  10        0.35        0.13      4.41 o 
  -4 -10  10      272.33      300.16      9.63 o 
  -3 -10  10       54.96       43.31      4.46 o 
  -2 -10  10      111.70      130.48      5.91 o 
  -1 -10  10       89.76      100.60      7.73 o 
   0 -10  10        7.30        6.84      2.97 o 
   1 -10  10      166.19      183.90      6.23 o 
   2 -10  10        2.12        4.68      3.81 o 
   3 -10  10       43.99       41.80      5.97 o 
   4 -10  10       30.03       28.15      5.45 o 
   5 -10  10       12.76       11.18      3.78 o 
  -7  -9  10       24.54       21.47      4.53 o 
  -6  -9  10        4.41        4.72      3.63 o 
  -5  -9  10      237.43      274.68      8.43 o 
  -4  -9  10      105.91      122.31      5.92 o 
  -3  -9  10        1.23        1.57      2.60 o 
  -2  -9  10        0.10       -0.70      2.66 o 
  -1  -9  10      413.70      474.54     21.95 o 
   0  -9  10       63.92       52.58      3.86 o 
   1  -9  10      195.58      204.36     17.08 o 
   2  -9  10       84.84       74.42      6.32 o 
   3  -9  10       25.72       23.65      4.84 o 
   4  -9  10       23.18       24.51      3.58 o 
   5  -9  10       10.73        7.36      3.31 o 
   6  -9  10        1.81        5.19      3.38 o 
  -8  -8  10        0.87        3.10      6.14 o 
  -7  -8  10        3.63        2.66      3.49 o 
  -6  -8  10       71.85       73.38      5.18 o 
  -5  -8  10        8.76        9.81      3.24 o 
  -4  -8  10       41.64       32.52      3.97 o 
  -3  -8  10      227.86      215.40      7.81 o 
  -2  -8  10        1.28        0.27      2.45 o 
  -1  -8  10      129.14      126.77     15.59 o 
   0  -8  10       51.22       51.47      5.98 o 
   1  -8  10       64.36       58.60      3.93 o 
   2  -8  10       43.06       38.11      3.55 o 
   3  -8  10        1.95        5.72      2.65 o 
   4  -8  10        3.90        5.79      2.80 o 
   5  -8  10       88.54       93.35      5.20 o 
   6  -8  10        6.62        4.29      3.20 o 
   7  -8  10      159.95      181.03      7.22 o 
  -8  -7  10       18.48       15.06      4.24 o 
  -7  -7  10       75.31       76.00      5.22 o 
  -6  -7  10       12.30       13.62      3.39 o 
  -5  -7  10       75.31       61.85      5.92 o 
  -4  -7  10       16.96       12.60      3.01 o 
  -3  -7  10        0.96        2.00      2.37 o 
  -2  -7  10        9.77        6.57      2.45 o 
  -1  -7  10       31.73       30.13      3.21 o 
   0  -7  10      175.55      160.20      5.29 o 
   1  -7  10       23.68       18.36      2.19 o 
   2  -7  10        5.28        4.14      2.24 o 
   3  -7  10        0.68       -1.04      2.27 o 
   4  -7  10        8.86        7.02      2.69 o 
   5  -7  10      260.47      272.61      8.74 o 
   6  -7  10        3.50        0.87      2.76 o 
   7  -7  10       15.16       12.84      4.41 o 
  -8  -6  10        9.08        9.20      3.82 o 
  -7  -6  10       16.14       10.87      4.43 o 
  -6  -6  10       40.54       34.87      4.00 o 
  -5  -6  10      350.63      374.31     24.70 o 
  -4  -6  10      211.97      182.64      6.12 o 
  -3  -6  10       13.81        9.57      3.28 o 
  -2  -6  10      171.53      135.39      4.90 o 
  -1  -6  10       58.52       48.84      3.38 o 
   0  -6  10        0.02        0.24      1.59 o 
   1  -6  10      262.58      279.36      6.59 o 
   2  -6  10      210.35      210.02      5.91 o 
   3  -6  10      245.72      246.55      6.58 o 
   4  -6  10        7.37        4.58      2.51 o 
   5  -6  10       86.67       78.63      4.61 o 
   6  -6  10       75.19       67.79      4.49 o 
   7  -6  10        6.41        6.26      3.60 o 
   8  -6  10        7.11       10.67      3.66 o 
  -9  -5  10       27.39       34.48      6.35 o 
  -8  -5  10       21.65       12.81      4.20 o 
  -7  -5  10      250.52      271.06     12.40 o 
  -6  -5  10      199.29      181.47      9.91 o 
  -5  -5  10      178.96      182.11      6.21 o 
  -4  -5  10      130.49      106.81      4.83 o 
  -3  -5  10       67.49       44.96      3.36 o 
  -2  -5  10       12.72        5.94      2.11 o 
  -1  -5  10       37.13       25.61      2.15 o 
   0  -5  10     1054.22     1098.55     20.74 o 
   1  -5  10      318.17      321.01      5.20 o 
   2  -5  10        6.55        5.40      2.06 o 
   3  -5  10       84.94       87.73      4.34 o 
   4  -5  10        5.66        5.52      2.35 o 
   5  -5  10      274.06      281.36      7.55 o 
   6  -5  10       11.93        8.07      2.87 o 
   7  -5  10        0.98        2.18      3.04 o 
   8  -5  10      201.57      213.09      7.71 o 
  -9  -4  10      136.60      140.71     10.22 o 
  -8  -4  10       11.09        9.76      3.48 o 
  -7  -4  10      114.11      109.78     10.87 o 
  -6  -4  10       83.05       80.85     11.36 o 
  -5  -4  10       99.48       79.07      4.39 o 
  -4  -4  10      135.90      122.14      4.78 o 
  -3  -4  10        1.89        1.38      1.47 o 
  -2  -4  10      552.12      556.71      6.63 o 
  -1  -4  10      696.94      704.95      7.46 o 
   0  -4  10      594.23      630.68     18.07 o 
   1  -4  10      404.34      398.94      5.65 o 
   2  -4  10        6.33        2.76      1.62 o 
   3  -4  10     1842.26     2074.56     26.91 o 
   4  -4  10      148.04      137.10      5.25 o 
   5  -4  10       83.96       82.16      4.48 o 
   6  -4  10      120.64      105.72      5.20 o 
   7  -4  10        2.31        6.49      3.06 o 
   8  -4  10       53.96       54.34      4.91 o 
   9  -4  10        4.10       10.00      3.86 o 
  -9  -3  10       52.82       58.02      7.66 o 
  -8  -3  10       29.24       24.30      6.11 o 
  -7  -3  10       62.66       57.64      4.23 o 
  -6  -3  10      244.29      276.28      9.27 o 
  -5  -3  10        5.93        4.44      2.21 o 
  -4  -3  10       52.81       42.87      2.35 o 
  -3  -3  10      135.30      117.91      3.19 o 
  -2  -3  10      293.74      292.66      5.54 o 
  -1  -3  10      146.78      140.09      3.47 o 
   0  -3  10      142.05      115.87      3.16 o 
   1  -3  10        1.11        0.35      1.36 o 
   2  -3  10       22.45       15.06      1.82 o 
   3  -3  10      223.48      228.44     14.28 o 
   4  -3  10       17.24       16.40      2.77 o 
   5  -3  10       72.24       69.35      5.71 o 
   6  -3  10       34.86       34.25      3.67 o 
   7  -3  10       14.77       12.41      3.24 o 
   8  -3  10        7.29       10.49      3.54 o 
   9  -3  10       65.87       72.56      5.58 o 
  -8  -2  10       15.28       10.64      4.99 o 
  -7  -2  10       75.09       56.33      6.26 o 
  -6  -2  10       71.29       66.07      3.90 o 
  -5  -2  10        1.79        1.87      1.54 o 
  -4  -2  10      104.80       88.51      4.60 o 
  -3  -2  10      121.84      129.81      6.15 o 
  -2  -2  10       27.24       21.73      1.83 o 
  -1  -2  10       22.66       19.21      1.77 o 
   0  -2  10       62.56       61.51      3.07 o 
   1  -2  10       59.27       55.99      2.43 o 
   2  -2  10      219.34      209.24      4.68 o 
   3  -2  10       74.06       55.42      3.46 o 
   4  -2  10       89.99       84.23      4.19 o 
   5  -2  10       33.27       32.02      3.45 o 
   6  -2  10       66.90       55.30      4.22 o 
   7  -2  10      109.47       96.15      5.27 o 
   8  -2  10       24.08        9.21      3.46 o 
   9  -2  10       43.71       48.89      5.30 o 
  -9  -1  10        1.94        4.28      4.80 o 
  -8  -1  10       36.26       29.39      5.62 o 
  -7  -1  10        0.84       -1.32      3.81 o 
  -6  -1  10      301.49      309.75      7.02 o 
  -5  -1  10      183.63      178.17      4.11 o 
  -4  -1  10      305.74      321.05      5.08 o 
  -3  -1  10      428.82      424.93      5.65 o 
  -2  -1  10        3.19        2.13      1.27 o 
  -1  -1  10      632.69      619.28      6.65 o 
   0  -1  10      326.97      331.53      4.88 o 
   1  -1  10      754.59      778.82      7.53 o 
   2  -1  10       86.01       73.76      3.60 o 
   3  -1  10      363.43      355.47      7.27 o 
   4  -1  10      111.98       87.44      5.33 o 
   5  -1  10      144.46      132.08      5.20 o 
   6  -1  10      205.41      188.91      9.46 o 
   7  -1  10        3.42        1.42      2.87 o 
   8  -1  10        9.78        5.68      3.19 o 
   9  -1  10       92.06      118.73      6.80 o 
  -9   0  10        6.52        5.17      4.74 o 
  -8   0  10       84.23       74.45      7.35 o 
  -7   0  10       12.77        5.51      2.66 o 
  -6   0  10       13.75       11.90      2.55 o 
  -5   0  10      533.22      558.70      9.08 o 
  -4   0  10       40.29       30.66      3.06 o 
  -3   0  10      907.54      912.65      8.33 o 
  -2   0  10       24.24       23.60      2.78 o 
  -1   0  10     1634.77     1753.60     11.71 o 
   0   0  10       89.80       81.73      2.66 o 
   1   0  10      132.54      123.61      5.39 o 
   2   0  10      165.66      135.85      3.23 o 
   3   0  10        7.89        5.26      2.03 o 
   4   0  10       70.41       62.03      3.77 o 
   5   0  10      153.96      114.02      5.33 o 
   6   0  10       31.25       22.71      3.32 o 
   7   0  10        0.22       -1.22      2.58 o 
   8   0  10       22.51       30.07      7.88 o 
   9   0  10        0.62        0.27      3.49 o 
  -9   1  10        1.01        2.49      5.11 o 
  -8   1  10      253.46      240.17      8.94 o 
  -7   1  10      258.94      267.25      7.24 o 
  -6   1  10      520.29      547.13     30.48 o 
  -5   1  10      418.92      420.69      8.04 o 
  -4   1  10       74.87       65.27      3.64 o 
  -3   1  10      660.38      665.08     11.79 o 
  -2   1  10      118.52      100.44      2.83 o 
  -1   1  10        4.87        4.16      1.29 o 
   0   1  10       89.20       85.52      2.69 o 
   1   1  10       18.18       11.81      1.63 o 
   2   1  10        1.99        0.77      1.36 o 
   3   1  10        0.82        0.52      1.80 o 
   4   1  10       14.60        8.44      2.40 o 
   5   1  10        4.72        4.79      2.35 o 
   6   1  10      141.24      155.20      8.14 o 
   7   1  10        9.16        5.62      2.93 o 
   8   1  10        0.44        1.23      3.19 o 
   9   1  10       39.57       30.89      4.65 o 
  -9   2  10      105.02       99.49      6.19 o 
  -8   2  10      138.66      121.23      5.65 o 
  -7   2  10       84.17       89.75      4.91 o 
  -6   2  10       84.77       75.58      4.36 o 
  -5   2  10      302.60      312.92      7.27 o 
  -4   2  10       13.96       12.52      3.85 o 
  -3   2  10      317.96      328.94     13.57 o 
  -2   2  10       93.61       74.28      2.48 o 
  -1   2  10       20.13       12.77      1.54 o 
   0   2  10       34.66       25.64      1.93 o 
   1   2  10       18.02       13.34      1.68 o 
   2   2  10       71.78       56.87      2.53 o 
   3   2  10       80.00       57.23      8.41 o 
   4   2  10      108.81      104.89      4.57 o 
   5   2  10       50.92       43.17      6.19 o 
   6   2  10      175.61      175.21      6.24 o 
   7   2  10      268.92      286.77      8.28 o 
   8   2  10      224.16      267.13      8.50 o 
   9   2  10       66.11       69.58     10.57 o 
  -9   3  10       37.02       35.86      4.61 o 
  -8   3  10      120.27      112.36      5.71 o 
  -7   3  10      106.78      116.03      5.40 o 
  -6   3  10       25.84       16.44      3.03 o 
  -5   3  10       24.61       20.01      2.92 o 
  -4   3  10        1.09        0.54      1.91 o 
  -3   3  10      232.65      220.78      5.88 o 
  -2   3  10      152.51      139.51      4.69 o 
  -1   3  10      155.04      141.04      3.18 o 
   0   3  10       81.71       65.26      3.35 o 
   1   3  10      169.65      167.77      4.22 o 
   2   3  10       48.63       40.10      2.35 o 
   3   3  10      247.63      247.66      6.24 o 
   4   3  10      759.80      799.14     22.40 o 
   5   3  10       85.22       66.04      4.04 o 
   6   3  10      156.77      169.26      7.41 o 
   7   3  10      160.87      180.10      7.20 o 
   8   3  10       72.64       75.77      5.51 o 
  -9   4  10        8.73        9.31      3.75 o 
  -8   4  10       58.30       49.96      4.79 o 
  -7   4  10        3.35        1.07      2.76 o 
  -6   4  10        3.54       -0.19      2.52 o 
  -5   4  10        1.35        3.20      2.35 o 
  -4   4  10      146.50      141.26     10.08 o 
  -3   4  10      271.41      259.26      6.60 o 
  -2   4  10      555.98      583.01     16.45 o 
  -1   4  10       12.20       12.64      2.21 o 
   0   4  10       43.54       37.46      2.66 o 
   1   4  10      269.39      280.41      5.62 o 
   2   4  10     1763.75     1996.30     23.71 o 
   3   4  10      388.14      371.91      7.50 o 
   4   4  10       62.28       52.62      3.61 o 
   5   4  10      303.77      324.46     10.71 o 
   6   4  10        7.15        4.63      2.74 o 
   7   4  10        2.63        0.72      3.00 o 
   8   4  10       49.28       55.80      5.59 o 
  -9   5  10        6.46        5.17      5.25 o 
  -8   5  10       43.57       49.72      5.19 o 
  -7   5  10       55.20       53.01      5.26 o 
  -6   5  10       61.81       55.67      4.42 o 
  -5   5  10       32.81       21.57      3.23 o 
  -4   5  10       77.87       75.50      4.32 o 
  -3   5  10      295.96      314.01     11.67 o 
  -2   5  10       86.54       74.40      3.94 o 
  -1   5  10        5.44        4.40      2.10 o 
   0   5  10     1277.04     1429.81     14.84 o 
   1   5  10      695.57      776.14     18.05 o 
   2   5  10       42.38       31.39      4.11 o 
   3   5  10       18.79       15.24      2.58 o 
   4   5  10       48.34       35.69      4.11 o 
   5   5  10       53.27       44.65      3.86 o 
   6   5  10        1.85       -1.46      2.68 o 
   7   5  10       29.35       26.94      4.00 o 
   8   5  10       40.56       38.97      4.88 o 
  -8   6  10       19.58       25.80      4.49 o 
  -7   6  10       20.43       13.74      3.54 o 
  -6   6  10       25.97       18.51      3.67 o 
  -5   6  10      165.20      154.20      6.06 o 
  -4   6  10      397.49      395.06      8.81 o 
  -3   6  10      298.41      299.52      7.48 o 
  -2   6  10      394.48      399.85      8.28 o 
  -1   6  10      176.75      178.69      5.63 o 
   0   6  10       66.56       50.25      3.41 o 
   1   6  10       39.35       36.38      3.21 o 
   2   6  10       68.17       51.99      3.53 o 
   3   6  10        0.02        0.21      2.21 o 
   4   6  10        7.74        1.84      2.40 o 
   5   6  10       45.36       35.15      3.70 o 
   6   6  10       10.14        9.92      3.54 o 
   7   6  10       12.90       10.90      3.43 o 
  -8   7  10       14.43       16.23      4.09 o 
  -7   7  10      174.30      180.49     16.55 o 
  -6   7  10      121.51      115.15      7.90 o 
  -5   7  10      126.72      108.65      5.42 o 
  -4   7  10      169.94      181.10      6.50 o 
  -3   7  10       22.19       15.54      2.98 o 
  -2   7  10       10.79        5.66      3.53 o 
  -1   7  10        4.20        2.42      2.12 o 
   0   7  10       33.78       27.24      3.08 o 
   1   7  10      119.73      121.25      4.80 o 
   2   7  10       92.48       88.42      4.27 o 
   3   7  10      109.30       83.69      5.75 o 
   4   7  10        7.62        5.69      2.67 o 
   5   7  10      167.30      180.52      8.04 o 
   6   7  10       17.66       11.95      3.41 o 
   7   7  10       22.68       28.64      4.41 o 
  -7   8  10       62.08       54.41      6.75 o 
  -6   8  10       43.43       54.06      4.85 o 
  -5   8  10       15.08       13.10      3.85 o 
  -4   8  10      133.83      131.52      5.76 o 
  -3   8  10      113.71      101.09      5.00 o 
  -2   8  10       26.53       33.16      4.07 o 
  -1   8  10       39.63       39.31      4.09 o 
   0   8  10       80.75       75.31      4.25 o 
   1   8  10      108.09      111.98     10.77 o 
   2   8  10        4.04        5.95      2.52 o 
   3   8  10        7.08        5.31      3.58 o 
   4   8  10       27.88       26.83      4.97 o 
   5   8  10      188.04      225.39      7.03 o 
   6   8  10       21.76       20.17      3.92 o 
  -6   9  10       48.58       49.38      5.03 o 
  -5   9  10        1.06        1.35      3.10 o 
  -4   9  10       81.85       81.85      5.08 o 
  -3   9  10       15.54        7.67      2.94 o 
  -2   9  10       10.69        7.45      2.93 o 
  -1   9  10        5.72        4.34      2.56 o 
   0   9  10       43.25       40.26      3.83 o 
   1   9  10        0.29        1.71      2.45 o 
   2   9  10        4.28        1.58      2.56 o 
   3   9  10       36.12       30.31      3.70 o 
   4   9  10        7.98        3.53      3.84 o 
   5   9  10       82.63       77.33      7.11 o 
  -5  10  10       18.06        9.81      3.56 o 
  -4  10  10        2.39        1.47      3.03 o 
  -3  10  10       31.21       27.11      3.87 o 
  -2  10  10       54.87       56.42      4.38 o 
  -1  10  10        0.00        0.31      2.72 o 
   0  10  10       48.39       39.58      4.14 o 
   1  10  10       64.72       60.57      4.51 o 
   2  10  10       16.07       11.52      3.23 o 
   3  10  10      177.65      195.16      6.79 o 
   4  10  10       33.55       31.19      5.69 o 
  -3  11  10        2.75        1.88      3.06 o 
  -2  11  10        0.03       -0.93      2.92 o 
  -1  11  10       15.27       15.28      3.43 o 
   0  11  10       65.38       65.07      4.85 o 
   1  11  10       80.56       83.40      5.17 o 
   2  11  10        1.71        4.25      3.32 o 
   3  11  10        3.46        2.39      4.65 o 
  -2 -12  11       44.96       37.87      4.99 o 
  -1 -12  11       56.89       62.76      6.33 o 
   0 -12  11        5.99        2.24      4.85 o 
   1 -12  11        3.19        1.80      4.64 o 
  -4 -11  11       39.50       46.76      5.31 o 
  -3 -11  11        9.62        6.82      3.63 o 
  -2 -11  11      125.41      128.03      9.73 o 
  -1 -11  11       40.27       50.74      5.23 o 
   0 -11  11      179.24      217.39      7.50 o 
   1 -11  11      162.32      184.27      9.99 o 
   2 -11  11        2.13        3.99      4.50 o 
   3 -11  11       51.84       55.20      6.80 o 
  -5 -10  11        1.83        1.54      3.68 o 
  -4 -10  11       12.26        6.79      3.52 o 
  -3 -10  11       43.50       39.14      4.30 o 
  -2 -10  11       33.93       33.39      4.14 o 
  -1 -10  11      106.26      108.97      5.64 o 
   0 -10  11       39.74       28.67      3.79 o 
   1 -10  11       13.02       12.94      4.56 o 
   2 -10  11       30.19       32.10      5.86 o 
   3 -10  11        1.28        5.36      4.34 o 
   4 -10  11      176.93      207.62     10.61 o 
   5 -10  11        1.26       -1.41      4.56 o 
  -6  -9  11       87.90      100.84      6.32 o 
  -5  -9  11        8.32        7.89      3.48 o 
  -4  -9  11       53.05       50.56      4.80 o 
  -3  -9  11      102.74      100.03      5.49 o 
  -2  -9  11        0.37        2.33      2.81 o 
  -1  -9  11      120.00      130.84      5.67 o 
   0  -9  11        2.30        5.03      2.94 o 
   1  -9  11       22.47       16.87      4.64 o 
   2  -9  11      153.97      167.48      9.07 o 
   3  -9  11       36.19       28.52      5.22 o 
   4  -9  11        0.54       -1.10      2.95 o 
   5  -9  11        3.74        4.57      3.40 o 
   6  -9  11       57.48       58.54      5.39 o 
  -7  -8  11        4.13        1.26      3.59 o 
  -6  -8  11      316.53      372.12     14.69 o 
  -5  -8  11      101.36       90.55      5.49 o 
  -4  -8  11        4.07        3.22      2.82 o 
  -3  -8  11      190.84      194.11      7.95 o 
  -2  -8  11      151.25      125.57      5.46 o 
  -1  -8  11       12.25        8.16      2.73 o 
   0  -8  11       38.02       35.43      3.62 o 
   1  -8  11        6.54        3.96      3.79 o 
   2  -8  11      209.46      206.76      9.50 o 
   3  -8  11        3.79        3.95      2.81 o 
   4  -8  11        5.81        3.15      2.92 o 
   5  -8  11        0.02       -0.85      2.91 o 
   6  -8  11        4.32        4.42      3.43 o 
  -7  -7  11       51.51       51.42      4.96 o 
  -6  -7  11       25.40       20.52      3.84 o 
  -5  -7  11        8.83        4.93      3.13 o 
  -4  -7  11       51.81       45.23      4.15 o 
  -3  -7  11      102.59       90.37      4.87 o 
  -2  -7  11      108.61      100.53      4.80 o 
  -1  -7  11        8.02        2.09      2.59 o 
   0  -7  11       24.25       23.34      3.11 o 
   1  -7  11       39.39       35.42      3.46 o 
   2  -7  11       56.08       56.77      4.14 o 
   3  -7  11       28.48       21.16      3.14 o 
   4  -7  11        0.02        0.49      2.60 o 
   5  -7  11       11.39        8.83      3.10 o 
   6  -7  11       16.40       12.28      3.49 o 
   7  -7  11        0.20        1.68      3.34 o 
  -8  -6  11        0.07        0.51      3.71 o 
  -7  -6  11       55.16       59.80      5.00 o 
  -6  -6  11        0.03        0.12      2.99 o 
  -5  -6  11      129.39      133.34      6.43 o 
  -4  -6  11       66.55       56.40      4.16 o 
  -3  -6  11       20.18       12.15      2.81 o 
  -2  -6  11        0.96        0.73      2.22 o 
  -1  -6  11      164.83      143.59      5.10 o 
   0  -6  11        0.10        0.64      1.68 o 
   1  -6  11        0.15        1.99      1.76 o 
   2  -6  11      114.21      100.59      4.60 o 
   3  -6  11       23.13       21.68      3.07 o 
   4  -6  11        6.65        4.85      2.60 o 
   5  -6  11        0.08        0.99      2.63 o 
   6  -6  11       68.88       73.91      9.24 o 
   7  -6  11       18.35       17.37      3.75 o 
  -8  -5  11       23.08       23.42      4.37 o 
  -7  -5  11      217.77      233.55      7.69 o 
  -6  -5  11        2.10        2.89      2.91 o 
  -5  -5  11        3.19        1.16      2.69 o 
  -4  -5  11        5.26        1.92      2.34 o 
  -3  -5  11      136.33      119.50      4.93 o 
  -2  -5  11      178.51      146.49      6.32 o 
  -1  -5  11        0.24        0.21      1.54 o 
   0  -5  11       70.37       51.71      2.80 o 
   1  -5  11       86.54       70.95      3.02 o 
   2  -5  11        6.95        3.28      2.92 o 
   3  -5  11      416.71      422.64      8.68 o 
   4  -5  11       42.04       37.64      3.71 o 
   5  -5  11      121.98      116.54      5.35 o 
   6  -5  11       35.26       38.15      5.49 o 
   7  -5  11       23.97       22.66      4.89 o 
   8  -5  11      185.89      235.47     12.45 o 
  -9  -4  11       24.44       17.21      6.62 o 
  -8  -4  11        3.90        0.14      5.54 o 
  -7  -4  11       88.94       90.50      5.29 o 
  -6  -4  11        0.07       -2.52      2.52 o 
  -5  -4  11       82.12       72.51      4.29 o 
  -4  -4  11       45.72       29.94      3.24 o 
  -3  -4  11        2.67        0.92      2.14 o 
  -2  -4  11       47.17       35.40      2.36 o 
  -1  -4  11      104.60       94.36      3.16 o 
   0  -4  11       71.68       51.82      3.47 o 
   1  -4  11        0.61        0.77      1.59 o 
   2  -4  11      186.08      167.49      5.30 o 
   3  -4  11      348.15      367.92     12.21 o 
   4  -4  11       11.28        5.93      2.52 o 
   5  -4  11      106.99       93.43      4.87 o 
   6  -4  11      275.31      303.32      8.29 o 
   7  -4  11        3.20        2.83      3.48 o 
   8  -4  11       61.09       65.25      5.39 o 
  -9  -3  11        4.52        5.88      5.59 o 
  -8  -3  11       19.59       17.18      5.96 o 
  -7  -3  11        2.11        1.24      4.50 o 
  -6  -3  11       31.47       24.87      4.44 o 
  -5  -3  11      155.46      144.43      5.29 o 
  -4  -3  11      132.18      117.96      4.61 o 
  -3  -3  11      240.70      238.93      4.64 o 
  -2  -3  11      103.67       82.30      5.29 o 
  -1  -3  11        1.22        0.70      1.74 o 
   0  -3  11        2.00        2.07      1.53 o 
   1  -3  11     1064.39     1192.76     10.13 o 
   2  -3  11      138.67      124.28      4.66 o 
   3  -3  11      610.35      603.40     14.26 o 
   4  -3  11       19.28       18.45      3.01 o 
   5  -3  11       29.05       15.35      3.00 o 
   6  -3  11       80.48       86.04      5.10 o 
   7  -3  11       11.52        3.70      3.00 o 
   8  -3  11       23.75       26.62      4.28 o 
  -8  -2  11       83.48       77.27      7.72 o 
  -7  -2  11        0.34       -2.84      4.11 o 
  -6  -2  11       30.74       26.20      6.10 o 
  -5  -2  11        1.81        2.10      1.74 o 
  -4  -2  11        3.75        3.31      1.63 o 
  -3  -2  11        0.99        2.56      1.47 o 
  -2  -2  11      111.17       97.07      3.11 o 
  -1  -2  11      230.23      221.37      4.34 o 
   0  -2  11        0.01        0.23      1.33 o 
   1  -2  11      148.69      122.32      3.54 o 
   2  -2  11      129.83      114.17      4.47 o 
   3  -2  11       32.30       21.27      2.86 o 
   4  -2  11       51.29       53.97      3.78 o 
   5  -2  11        0.34        1.45      4.44 o 
   6  -2  11        5.87        6.73      2.89 o 
   7  -2  11       42.43       46.26      4.46 o 
   8  -2  11       47.23       46.57      4.95 o 
  -9  -1  11       11.53        5.28      5.33 o 
  -8  -1  11        2.76       -0.09      4.47 o 
  -7  -1  11        8.20        4.77      4.16 o 
  -6  -1  11       28.48       21.07      3.04 o 
  -5  -1  11       55.36       53.88      2.80 o 
  -4  -1  11      108.77       97.98      7.98 o 
  -3  -1  11      501.05      553.46      9.00 o 
  -2  -1  11       25.47       25.69      2.05 o 
  -1  -1  11        6.76        2.60      1.49 o 
   0  -1  11      767.74      791.86     15.71 o 
   1  -1  11        4.39        4.81      1.49 o 
   2  -1  11      441.61      458.26     13.22 o 
   3  -1  11       36.08       24.10      2.86 o 
   4  -1  11      240.14      228.48      9.38 o 
   5  -1  11      254.67      216.76      6.70 o 
   6  -1  11       51.27       48.58      5.27 o 
   7  -1  11       30.78       26.07      7.20 o 
   8  -1  11       17.80       14.98      3.80 o 
  -9   0  11        6.33        4.13      5.14 o 
  -8   0  11        5.30        5.16      4.79 o 
  -7   0  11       14.73        9.55      2.94 o 
  -6   0  11       19.35       13.55      2.81 o 
  -5   0  11      557.81      640.74     21.11 o 
  -4   0  11      588.47      632.86     19.23 o 
  -3   0  11      435.47      424.25      5.88 o 
  -2   0  11      135.21      134.69      3.42 o 
  -1   0  11     1170.01     1233.68     10.05 o 
   0   0  11     1174.04     1216.16     10.00 o 
   1   0  11       56.29       39.08      2.25 o 
   2   0  11      507.37      496.10      8.50 o 
   3   0  11      259.64      258.34      6.53 o 
   4   0  11       67.77       51.90      3.72 o 
   5   0  11        9.08        5.01      2.49 o 
   6   0  11       44.09       23.26      3.43 o 
   7   0  11        0.47       -0.98      2.82 o 
   8   0  11        7.02        3.08      3.43 o 
  -9   1  11       31.04       23.61      6.71 o 
  -8   1  11        1.31        5.69      3.07 o 
  -7   1  11      114.28      110.08      5.15 o 
  -6   1  11      143.41      133.41      5.30 o 
  -5   1  11      459.13      469.26     10.12 o 
  -4   1  11        9.21        4.78      2.16 o 
  -3   1  11      828.79      879.36     11.47 o 
  -2   1  11       10.27        5.43      1.52 o 
  -1   1  11      230.90      203.91      4.54 o 
   0   1  11      122.53       93.47      3.28 o 
   1   1  11        3.08        1.23      1.45 o 
   2   1  11       67.68       47.56      3.29 o 
   3   1  11      137.05      112.70      9.69 o 
   4   1  11        5.96        5.86      2.42 o 
   5   1  11      167.46      142.00      5.63 o 
   6   1  11       52.12       41.97      4.14 o 
   7   1  11       71.88       66.83      4.94 o 
   8   1  11        0.54       -0.91      3.30 o 
  -9   2  11       72.21       79.22      5.47 o 
  -8   2  11       11.74        7.49      3.31 o 
  -7   2  11      212.42      209.27      8.80 o 
  -6   2  11       62.79       60.84      4.23 o 
  -5   2  11      288.37      288.63      7.31 o 
  -4   2  11      115.20      120.07      5.25 o 
  -3   2  11      247.98      242.49      6.72 o 
  -2   2  11        7.45        3.36      2.10 o 
  -1   2  11       62.49       65.42      2.56 o 
   0   2  11        0.21        1.41      1.40 o 
   1   2  11       61.55       52.89      2.58 o 
   2   2  11        3.20        0.02      1.95 o 
   3   2  11      126.47      114.08      4.70 o 
   4   2  11      293.36      291.39      7.28 o 
   5   2  11       13.78        7.78      2.75 o 
   6   2  11       49.21       42.58      4.10 o 
   7   2  11      159.71      166.25      6.78 o 
   8   2  11        0.09        3.45      3.49 o 
  -9   3  11      402.45      450.84     14.34 o 
  -8   3  11        1.65        2.32      3.13 o 
  -7   3  11       45.44       37.40      4.00 o 
  -6   3  11       46.26       39.75      4.03 o 
  -5   3  11       57.16       48.68      3.81 o 
  -4   3  11       49.73       48.23      3.60 o 
  -3   3  11       24.10       24.88      2.91 o 
  -2   3  11       80.58       71.96      6.40 o 
  -1   3  11      120.05      107.47      4.42 o 
   0   3  11       27.46       23.47      2.04 o 
   1   3  11       39.71       35.40      2.44 o 
   2   3  11      153.83      129.57     11.23 o 
   3   3  11       30.57       21.02      2.89 o 
   4   3  11        0.03        1.49      2.33 o 
   5   3  11       26.17       22.28      4.71 o 
   6   3  11        6.14        4.21      2.99 o 
   7   3  11       83.65       82.98      5.42 o 
   8   3  11       43.17       47.46      5.03 o 
  -8   4  11        6.55        4.82      3.41 o 
  -7   4  11        3.22       -0.32      2.92 o 
  -6   4  11        5.58        3.78      2.77 o 
  -5   4  11        7.64        5.34      2.59 o 
  -4   4  11       48.36       45.42      3.74 o 
  -3   4  11      301.00      301.24      7.33 o 
  -2   4  11        0.35       -0.43      2.01 o 
  -1   4  11        0.03       -0.66      1.96 o 
   0   4  11        0.82       -0.91      1.93 o 
   1   4  11        0.03        1.06      1.64 o 
   2   4  11      166.38      177.51      4.32 o 
   3   4  11      198.25      193.50      5.89 o 
   4   4  11       69.83       58.17      5.63 o 
   5   4  11      278.00      290.64      7.73 o 
   6   4  11       22.25       16.29      3.41 o 
   7   4  11        5.54        6.29      3.34 o 
   8   4  11       34.15       32.24      4.64 o 
  -8   5  11       36.76       53.71     10.55 o 
  -7   5  11        5.30        3.79      3.11 o 
  -6   5  11       19.50       15.02      3.28 o 
  -5   5  11       11.11        3.26      2.61 o 
  -4   5  11       12.57        9.82      2.71 o 
  -3   5  11        1.62        0.86      2.24 o 
  -2   5  11      137.24      126.17      7.10 o 
  -1   5  11       42.83       32.15      3.32 o 
   0   5  11      553.71      600.86      9.89 o 
   1   5  11      201.25      185.83      5.72 o 
   2   5  11       86.24       76.58      3.23 o 
   3   5  11      155.85      141.92      5.86 o 
   4   5  11      133.40      111.53      8.75 o 
   5   5  11        2.16        4.79      2.76 o 
   6   5  11       13.19        8.35      5.30 o 
   7   5  11       88.49       98.50      8.27 o 
  -7   6  11       23.84       20.02      4.00 o 
  -6   6  11       63.38       63.64      7.15 o 
  -5   6  11       43.57       39.78      4.01 o 
  -4   6  11       12.45        7.51      2.79 o 
  -3   6  11        0.13        1.30      2.36 o 
  -2   6  11      341.47      351.42     25.60 o 
  -1   6  11      212.22      217.86     14.64 o 
   0   6  11      221.30      194.23      7.27 o 
   1   6  11       59.92       45.38      3.55 o 
   2   6  11      292.65      311.48      8.85 o 
   3   6  11       23.88       18.21      3.03 o 
   4   6  11       74.83       63.15      4.31 o 
   5   6  11       87.06       86.52      5.00 o 
   6   6  11       36.45       32.67      8.06 o 
   7   6  11        0.17       -1.35      3.44 o 
  -7   7  11       18.12       14.13      3.95 o 
  -6   7  11       35.90       23.42      4.01 o 
  -5   7  11        9.65        8.80      3.12 o 
  -4   7  11       12.96        8.72      2.94 o 
  -3   7  11       58.82       49.18      4.04 o 
  -2   7  11      100.47       92.31      4.77 o 
  -1   7  11      211.05      221.77      7.56 o 
   0   7  11      213.15      225.62      6.59 o 
   1   7  11        5.71        3.36      2.43 o 
   2   7  11        8.37        9.32      2.91 o 
   3   7  11        4.47        1.23      3.42 o 
   4   7  11        0.01        1.27      2.73 o 
   5   7  11      113.14      107.32      9.15 o 
   6   7  11       26.16       25.02      4.08 o 
  -6   8  11       67.69       78.47      5.59 o 
  -5   8  11        7.23        6.43      3.21 o 
  -4   8  11        0.05        0.25      3.32 o 
  -3   8  11        1.28       -1.00      2.53 o 
  -2   8  11        9.49        8.59      2.89 o 
  -1   8  11        2.24        3.14      2.52 o 
   0   8  11       52.23       45.94      4.12 o 
   1   8  11       23.36       25.65      3.34 o 
   2   8  11        7.00       11.78      2.91 o 
   3   8  11       22.14       16.15      4.57 o 
   4   8  11       37.16       32.43      5.59 o 
   5   8  11       29.65       40.62      6.03 o 
  -5   9  11       38.41       37.69      4.86 o 
  -4   9  11        5.83        8.17      3.27 o 
  -3   9  11        0.18        2.61      2.78 o 
  -2   9  11       40.24       52.66      4.41 o 
  -1   9  11        1.69        0.48      2.64 o 
   0   9  11       31.34       39.59      4.17 o 
   1   9  11       22.36       21.07      3.40 o 
   2   9  11        2.16        3.47      2.89 o 
   3   9  11       72.75       84.93      7.15 o 
   4   9  11       18.82       13.66      4.94 o 
  -4  10  11       31.07       40.34      4.61 o 
  -3  10  11        1.97        2.96      3.17 o 
  -2  10  11      143.43      171.48      6.85 o 
  -1  10  11        8.39        9.12      3.14 o 
   0  10  11        6.84        2.22      3.04 o 
   1  10  11        0.05       -1.24      3.05 o 
   2  10  11       59.02       55.65      4.61 o 
   3  10  11       41.63       45.16      6.48 o 
  -1  11  11       58.46       66.23      5.93 o 
   0  11  11       40.60       34.87      4.28 o 
   1  11  11       74.72       75.60      5.32 o 
  -2 -11  12        3.68       -0.71      3.42 o 
  -1 -11  12       25.29       17.96      4.10 o 
   0 -11  12       23.52       25.23      5.93 o 
   1 -11  12       57.99       53.29      7.05 o 
   2 -11  12        0.02       -4.28      4.28 o 
  -4 -10  12        5.92        3.07      3.63 o 
  -3 -10  12        5.47        4.05      3.42 o 
  -2 -10  12       58.39       54.50      4.88 o 
  -1 -10  12       14.82       16.47      3.76 o 
   0 -10  12       18.98       16.73      4.91 o 
   1 -10  12        2.54       -0.11      4.05 o 
   2 -10  12       97.52       88.37      7.74 o 
   3 -10  12        0.42        0.61      4.64 o 
  -5  -9  12        3.50        1.53      3.54 o 
  -4  -9  12       26.75       21.76      4.01 o 
  -3  -9  12       15.52        8.81      3.38 o 
  -2  -9  12        0.07       -2.80      2.80 o 
  -1  -9  12       98.92       95.01      6.54 o 
   0  -9  12      223.45      249.03     11.28 o 
   1  -9  12        8.37        6.66      4.07 o 
   2  -9  12       65.54       56.36      6.46 o 
   3  -9  12       24.14       21.81      5.28 o 
   4  -9  12        7.44        5.60      4.60 o 
   5  -9  12       40.69       48.95      4.95 o 
  -6  -8  12       55.33       57.97      6.17 o 
  -5  -8  12       32.15       32.35      8.17 o 
  -4  -8  12       15.14       11.93      3.48 o 
  -3  -8  12       87.68       90.09      5.17 o 
  -2  -8  12       80.76       81.40      5.39 o 
  -1  -8  12       45.48       39.39      3.99 o 
   0  -8  12       55.29       42.83      4.33 o 
   1  -8  12       90.37      110.20      7.54 o 
   2  -8  12       31.60       33.77      5.46 o 
   3  -8  12       51.76       50.36      6.00 o 
   4  -8  12       98.07      108.82      5.75 o 
   5  -8  12       93.96      100.33     11.80 o 
  -7  -7  12       30.45       22.36      4.49 o 
  -6  -7  12        8.38        8.42      3.70 o 
  -5  -7  12        1.91        0.94      3.08 o 
  -4  -7  12       56.33       53.66      4.45 o 
  -3  -7  12        3.02        3.06      3.00 o 
  -2  -7  12       43.28       32.65      3.66 o 
  -1  -7  12       55.70       55.72      4.02 o 
   0  -7  12        4.41        3.23      2.58 o 
   1  -7  12      124.26      131.07      7.80 o 
   2  -7  12       14.79       10.88      2.93 o 
   3  -7  12        0.83        0.00      2.74 o 
   4  -7  12       15.11        6.48      3.12 o 
   5  -7  12        0.11       -0.41      2.99 o 
   6  -7  12       33.07       39.95      5.52 o 
  -7  -6  12       19.66       17.47      4.16 o 
  -6  -6  12       83.38       88.06      5.47 o 
  -5  -6  12       14.14       14.95      5.02 o 
  -4  -6  12        9.88        3.57      2.75 o 
  -3  -6  12        2.68        3.48      2.53 o 
  -2  -6  12       16.36        9.86      2.80 o 
  -1  -6  12       37.01       32.20      3.35 o 
   0  -6  12       14.88       11.73      2.76 o 
   1  -6  12       43.12       31.94      3.36 o 
   2  -6  12        5.40        5.21      2.63 o 
   3  -6  12       83.52       70.18      4.47 o 
   4  -6  12       40.07       33.10      4.00 o 
   5  -6  12       31.12       26.67      3.81 o 
   6  -6  12        0.06        0.63      2.99 o 
   7  -6  12        2.09        2.25      3.52 o 
  -8  -5  12       79.82       94.49      9.52 o 
  -7  -5  12       25.35       28.48      4.34 o 
  -6  -5  12        3.19        2.08      3.18 o 
  -5  -5  12       23.46       22.97      3.53 o 
  -4  -5  12       20.77       16.65      3.10 o 
  -3  -5  12        0.04       -1.44      2.30 o 
  -2  -5  12       82.13       80.76      4.24 o 
  -1  -5  12      111.89       93.57      4.37 o 
   0  -5  12        3.51        0.78      1.82 o 
   1  -5  12        5.75        4.22      2.30 o 
   2  -5  12        0.13       -0.67      2.22 o 
   3  -5  12       19.25       16.94      2.97 o 
   4  -5  12      169.33      165.04     10.33 o 
   5  -5  12      112.03      116.23      5.63 o 
   6  -5  12       74.74       77.82      5.09 o 
   7  -5  12       20.46       18.75      4.32 o 
  -8  -4  12       12.57       11.97      6.03 o 
  -7  -4  12        7.24        5.46      5.54 o 
  -6  -4  12       57.49       58.69      5.78 o 
  -5  -4  12      366.65      376.11     13.35 o 
  -4  -4  12       42.12       34.99      3.88 o 
  -3  -4  12      459.93      467.89     12.63 o 
  -2  -4  12      192.99      204.33      4.58 o 
  -1  -4  12      529.22      575.70      7.41 o 
   0  -4  12        0.18       -0.52      1.56 o 
   1  -4  12       27.85       28.64      3.05 o 
   2  -4  12      113.75      109.42      4.75 o 
   3  -4  12      152.66      164.70      5.80 o 
   4  -4  12       17.62       17.72      3.17 o 
   5  -4  12       77.01       71.20      4.81 o 
   6  -4  12       76.50       73.55      5.04 o 
   7  -4  12        0.01       -2.35      3.01 o 
  -8  -3  12       35.38       39.79      7.18 o 
  -7  -3  12      203.15      221.62     11.62 o 
  -6  -3  12        1.50       -0.74      3.44 o 
  -4  -3  12       94.51      102.43      4.60 o 
  -3  -3  12      157.30      159.87      4.79 o 
  -2  -3  12       48.74       36.36      2.85 o 
  -1  -3  12        9.32        5.37      1.72 o 
   0  -3  12       50.05       43.47      2.93 o 
   1  -3  12        6.81        6.47      2.28 o 
   2  -3  12      164.94      178.41      6.16 o 
   3  -3  12       25.37       17.01      3.23 o 
   4  -3  12       96.55       88.51      4.72 o 
   5  -3  12       13.95       10.12      4.29 o 
   6  -3  12       56.26       52.90      4.45 o 
   7  -3  12       58.91       52.92      5.03 o 
  -8  -2  12        0.77       -0.92      4.65 o 
  -7  -2  12       17.53       14.11      5.39 o 
  -6  -2  12      143.45      159.41      9.09 o 
  -5  -2  12        7.16        6.52      2.50 o 
  -4  -2  12       41.91       34.18      2.54 o 
  -3  -2  12        0.01       -0.53      1.52 o 
  -2  -2  12        8.66        5.17      1.66 o 
  -1  -2  12      371.44      360.98      5.71 o 
   0  -2  12      266.15      266.27      4.94 o 
   1  -2  12      545.86      534.03     13.95 o 
   2  -2  12      190.74      208.65      6.01 o 
   3  -2  12      108.06      111.08      4.87 o 
   4  -2  12      169.15      176.16      6.15 o 
   5  -2  12      143.80      158.50      6.21 o 
   6  -2  12        7.60        5.16      2.93 o 
   7  -2  12       35.04       38.53      4.50 o 
   8  -2  12       11.90       17.28      5.83 o 
  -8  -1  12       22.93       17.65      5.39 o 
  -7  -1  12        8.85        4.87      4.47 o 
  -6  -1  12        4.17        4.33      3.90 o 
  -5  -1  12       35.55       31.68      3.36 o 
  -4  -1  12       80.16       76.68      3.10 o 
  -3  -1  12       51.88       46.80      2.63 o 
  -2  -1  12        8.35        6.54      1.69 o 
  -1  -1  12      214.16      192.09      4.27 o 
   0  -1  12       65.46       45.96      2.50 o 
   1  -1  12      101.79       72.05      3.77 o 
   2  -1  12       36.73       32.05      3.19 o 
   3  -1  12      173.38      184.03      5.90 o 
   4  -1  12       13.88       12.96      2.90 o 
   5  -1  12       92.20       89.82      4.87 o 
   6  -1  12        1.59        1.52      2.83 o 
   7  -1  12        0.75        0.17      3.09 o 
   8  -1  12        0.02        1.40      3.53 o 
  -8   0  12        2.65        3.50      5.02 o 
  -7   0  12        0.00        1.69      4.54 o 
  -6   0  12       19.34       16.52      3.17 o 
  -5   0  12        0.84        4.94      2.41 o 
  -4   0  12       27.93       17.55      3.40 o 
  -3   0  12        8.10        8.32      2.35 o 
  -2   0  12       76.23       65.87      2.84 o 
  -1   0  12       54.63       60.17      2.73 o 
   0   0  12      287.61      299.39     14.16 o 
   1   0  12      320.52      357.13      7.22 o 
   2   0  12       48.50       46.05      3.43 o 
   3   0  12       32.64       37.16      3.44 o 
   4   0  12        0.40       -1.04      2.31 o 
   5   0  12        0.76        0.44      2.60 o 
   6   0  12        7.24        5.99      2.99 o 
   7   0  12      118.97      152.72     11.70 o 
   8   0  12       83.89       87.67      6.03 o 
  -8   1  12        1.20       -1.83      4.87 o 
  -7   1  12       72.47       89.07      4.86 o 
  -6   1  12       19.75       19.17      3.20 o 
  -5   1  12        7.16        3.55      2.92 o 
  -4   1  12      330.56      359.76      7.90 o 
  -3   1  12       47.25       41.03      3.41 o 
  -2   1  12      916.78     1034.55     12.77 o 
  -1   1  12      205.03      230.76      4.81 o 
   0   1  12      418.00      440.11      6.21 o 
   1   1  12        0.04        2.21      1.63 o 
   2   1  12       17.34       13.29      2.51 o 
   3   1  12       84.70       80.85      6.75 o 
   4   1  12       21.65       17.58      3.89 o 
   5   1  12       97.99      103.70      5.16 o 
   6   1  12       53.81       47.98      4.48 o 
   7   1  12        3.65        1.59      3.23 o 
   8   1  12       10.05        8.14      3.81 o 
  -8   2  12        0.09       -1.55      3.08 o 
  -7   2  12      220.81      232.60      7.32 o 
  -6   2  12       61.80       59.65      4.27 o 
  -5   2  12       10.54        8.94      2.75 o 
  -4   2  12      221.20      223.48      6.52 o 
  -3   2  12       12.00       10.24      2.48 o 
  -2   2  12      110.64      110.84      4.59 o 
  -1   2  12       15.34        9.87      2.39 o 
   0   2  12        1.46        0.69      1.52 o 
   1   2  12       26.61       14.18      1.97 o 
   2   2  12        1.50       -0.84      2.07 o 
   3   2  12      365.52      341.65     19.40 o 
   4   2  12       44.21       42.20      3.88 o 
   5   2  12       28.43       15.27      4.94 o 
   6   2  12       12.37       10.79      3.30 o 
   7   2  12       19.41       17.44      3.98 o 
  -8   3  12        0.16        1.02      3.11 o 
  -7   3  12       30.08       29.72      3.92 o 
  -6   3  12      102.40      111.97      5.44 o 
  -5   3  12        1.97        0.65      2.53 o 
  -4   3  12        3.61        1.54      2.31 o 
  -3   3  12       73.06       69.74      4.13 o 
  -2   3  12      210.00      203.05      6.42 o 
  -1   3  12       15.98       12.73      3.23 o 
   0   3  12        0.02        0.77      2.26 o 
   1   3  12      236.92      237.08      5.33 o 
   2   3  12        1.47        1.94      2.04 o 
   3   3  12       40.93       25.22      3.18 o 
   4   3  12       32.59       23.13      5.82 o 
   5   3  12       34.05       29.34      3.69 o 
   6   3  12        5.57        3.31      3.03 o 
   7   3  12        1.65        0.27      3.61 o 
  -8   4  12        1.21        0.65      3.51 o 
  -7   4  12        0.08        1.73      3.18 o 
  -6   4  12       28.50       23.25      3.68 o 
  -5   4  12       53.26       51.37      4.13 o 
  -4   4  12        4.38        4.94      2.61 o 
  -3   4  12       38.24       34.17      4.32 o 
  -2   4  12       11.58        9.16      2.55 o 
  -1   4  12        9.59        8.75      2.61 o 
   0   4  12        4.54        5.72      2.43 o 
   1   4  12      218.04      223.34      6.39 o 
   2   4  12       69.59       65.15      3.87 o 
   3   4  12        0.02       -0.08      2.29 o 
   4   4  12        6.75        5.77      3.56 o 
   5   4  12       78.55       81.32      8.04 o 
   6   4  12       33.59       32.11      4.20 o 
   7   4  12        0.90       -1.64      3.37 o 
  -7   5  12        4.89        6.09      4.34 o 
  -6   5  12        5.27        4.53      3.10 o 
  -5   5  12        0.68       -1.12      2.73 o 
  -4   5  12        3.56        2.10      2.58 o 
  -3   5  12        0.71        1.23      2.34 o 
  -2   5  12        0.07        0.86      2.22 o 
  -1   5  12        5.07        6.37      2.45 o 
   0   5  12        0.38        0.05      3.77 o 
   1   5  12       56.85       55.29      3.87 o 
   2   5  12       10.90       13.55      4.16 o 
   3   5  12      139.96      130.72      5.32 o 
   4   5  12      105.77      100.31      5.38 o 
   5   5  12       17.41       11.46      3.24 o 
   6   5  12       39.64       32.92      4.19 o 
  -7   6  12       45.25       41.72      4.85 o 
  -6   6  12       25.98       18.09      3.70 o 
  -5   6  12       11.96       16.83      3.62 o 
  -4   6  12       17.66       10.74      3.09 o 
  -3   6  12        9.18       14.50      3.02 o 
  -2   6  12       84.96       82.38      4.73 o 
  -1   6  12       39.87       43.15      3.78 o 
   0   6  12       15.52       13.88      2.82 o 
   1   6  12      248.95      280.75      7.42 o 
   3   6  12       82.92       66.71      6.09 o 
   4   6  12      197.91      211.20     10.09 o 
   5   6  12      161.97      180.85      6.79 o 
   6   6  12        3.69        0.80      3.30 o 
  -6   7  12        7.66        9.69      3.70 o 
  -5   7  12       24.86       18.95      5.27 o 
  -4   7  12        2.47        1.82      2.72 o 
  -3   7  12      150.22      142.58      5.99 o 
  -2   7  12        5.39        6.00      2.81 o 
  -1   7  12      234.99      260.10      7.43 o 
   0   7  12      467.76      526.90     10.18 o 
   1   7  12        0.08       -2.62      2.62 o 
   2   7  12        6.39        2.23      3.71 o 
   3   7  12       33.16       28.64      5.17 o 
   4   7  12        2.36       -1.20      3.79 o 
   5   7  12        0.02       -0.05      4.16 o 
  -5   8  12       23.21       21.68      4.09 o 
  -4   8  12        7.56        7.95      4.50 o 
  -3   8  12      108.27      109.57      5.58 o 
  -2   8  12       40.06       35.86      3.97 o 
  -1   8  12       14.69       11.12      3.13 o 
   0   8  12       14.93       15.89      3.31 o 
   1   8  12        9.03        8.39      3.01 o 
   2   8  12        1.13       -1.72      3.81 o 
   3   8  12        1.63        3.70      4.24 o 
   4   8  12       15.92       13.17      5.00 o 
  -4   9  12       71.38       68.88      5.10 o 
  -3   9  12        0.00        1.71      3.01 o 
  -2   9  12       95.99       94.99      5.43 o 
  -1   9  12        0.72        0.10      2.81 o 
   0   9  12       47.53       50.55      4.45 o 
   1   9  12       76.55       79.27      5.07 o 
   2   9  12       37.76       43.81      6.42 o 
   3   9  12        2.84        5.99      4.56 o 
  -2  10  12       73.75       71.85      5.29 o 
  -1  10  12        7.58        6.32      3.38 o 
   0  10  12        0.43       -2.40      3.07 o 
   1  10  12       26.46       31.32      4.28 o 
  -3 -10  13        0.71       -1.90      3.65 o 
  -2 -10  13      242.62      308.08     21.29 o 
  -1 -10  13       13.15       13.88      4.14 o 
   0 -10  13        3.71        4.13      4.45 o 
   1 -10  13       24.55       26.60      5.69 o 
   2 -10  13       77.41       82.14      8.17 o 
  -4  -9  13        1.12        1.51      3.45 o 
  -3  -9  13        2.41        5.46      3.65 o 
  -2  -9  13        2.26        3.27      3.25 o 
  -1  -9  13        1.32       -0.14      3.04 o 
   0  -9  13      165.49      179.56      9.79 o 
   1  -9  13       23.48       23.82      5.76 o 
   2  -9  13       25.49       28.93      5.94 o 
   3  -9  13       32.79       29.32      6.26 o 
  -5  -8  13        2.23       -1.03      3.76 o 
  -4  -8  13       10.26        8.02      3.52 o 
  -3  -8  13        0.27        0.63      2.99 o 
  -2  -8  13       67.01       55.71      6.82 o 
  -1  -8  13       35.75       46.20      4.36 o 
   0  -8  13        0.35        1.61      3.88 o 
   1  -8  13       73.66       75.44      7.00 o 
   2  -8  13       99.53      120.83      8.44 o 
   3  -8  13       50.05       53.25      6.97 o 
   4  -8  13       96.76      104.76      7.18 o 
  -6  -7  13      161.88      174.71     21.21 o 
  -5  -7  13       28.60       12.62      3.74 o 
  -4  -7  13       84.41       92.33      9.14 o 
  -3  -7  13       41.70       50.56      4.62 o 
  -2  -7  13       32.60       23.46      3.48 o 
  -1  -7  13       89.57       85.84      4.77 o 
   0  -7  13       44.80       47.14      5.86 o 
   1  -7  13      121.88      139.85      8.30 o 
   2  -7  13      136.12      136.28      8.55 o 
   3  -7  13        2.69        4.39      3.02 o 
   4  -7  13      139.94      153.32      6.82 o 
   5  -7  13       53.71       69.03      5.26 o 
  -6  -6  13      190.76      211.77     10.51 o 
  -5  -6  13       22.99       19.50      3.94 o 
  -4  -6  13        0.67       -1.08      2.82 o 
  -3  -6  13      262.56      293.55      7.94 o 
  -2  -6  13      117.82      120.14      5.26 o 
  -1  -6  13      164.16      167.11      6.03 o 
   0  -6  13       54.46       47.05      5.36 o 
   1  -6  13       45.71       37.14      5.12 o 
   2  -6  13       42.51       41.12      8.04 o 
   3  -6  13       12.98       19.23      3.42 o 
   4  -6  13       65.18       58.90      4.64 o 
   5  -6  13        1.40        2.29      3.20 o 
   6  -6  13       14.44       12.09      3.92 o 
  -7  -5  13      109.47      135.80     10.45 o 
  -6  -5  13        0.22       -2.70      3.23 o 
  -5  -5  13       57.06       50.07      4.43 o 
  -4  -5  13        0.32        7.14      4.34 o 
  -3  -5  13       35.14       40.26      3.79 o 
  -2  -5  13       40.26       30.73      3.47 o 
  -1  -5  13        0.82       -1.20      2.40 o 
   0  -5  13       96.91       90.44      6.32 o 
   1  -5  13       24.81       26.21      3.81 o 
   2  -5  13       99.42      105.33      9.56 o 
   3  -5  13       14.14        4.85      2.69 o 
   4  -5  13       52.09       48.69      4.34 o 
   5  -5  13       14.06       21.70      3.72 o 
   6  -5  13        3.52        6.68      3.37 o 
  -7  -4  13       23.80       20.12      6.43 o 
  -6  -4  13        4.51        4.64      5.11 o 
  -5  -4  13       20.62       17.90      3.46 o 
  -4  -4  13      133.60      100.19      6.31 o 
  -3  -4  13        4.10        5.24      3.02 o 
  -2  -4  13      171.08      159.82      6.32 o 
  -1  -4  13        5.50        3.40      1.94 o 
   0  -4  13       86.01       66.19      3.10 o 
   1  -4  13       68.10       63.07      3.84 o 
   2  -4  13       73.01       79.31      4.47 o 
   3  -4  13       28.39       21.02      3.69 o 
   4  -4  13       58.80       75.46      5.34 o 
   5  -4  13       93.28       87.71      5.27 o 
   6  -4  13       31.23       30.85      4.26 o 
  -7  -3  13       11.60        8.53      5.86 o 
  -6  -3  13       36.51       28.15      5.85 o 
  -5  -3  13       20.49       11.21      3.90 o 
  -4  -3  13       22.52       13.66      3.82 o 
  -3  -3  13        0.28        2.82      3.15 o 
  -2  -3  13       61.61       51.69      2.91 o 
  -1  -3  13      142.32      149.11      4.15 o 
   0  -3  13        0.01       -0.13      1.66 o 
   1  -3  13        0.26        1.06      2.16 o 
   2  -3  13        1.15        1.14      2.20 o 
   3  -3  13       42.18       32.91      3.55 o 
   4  -3  13        7.02        8.08      2.87 o 
   5  -3  13       23.99       27.15      3.85 o 
   6  -3  13        5.70        5.35      3.30 o 
   7  -3  13       51.49       53.20      5.09 o 
  -8  -2  13       21.97       25.66      6.66 o 
  -7  -2  13        0.06        1.24      4.67 o 
  -6  -2  13        4.66        3.87      4.62 o 
  -5  -2  13        4.91        4.48      4.13 o 
  -4  -2  13        0.67       -0.51      2.28 o 
  -3  -2  13      910.35     1094.81     13.47 o 
  -2  -2  13       44.48       39.55      2.61 o 
  -1  -2  13        7.76        3.35      1.70 o 
   0  -2  13      139.43      155.08      9.46 o 
   1  -2  13      117.02      102.59     11.56 o 
   2  -2  13       50.35       42.75      3.58 o 
   3  -2  13        0.67        3.80      2.55 o 
   4  -2  13       21.44       18.75      3.21 o 
   5  -2  13       98.20       97.90      5.42 o 
   6  -2  13       12.44       10.45      3.46 o 
   7  -2  13       15.16       10.07      3.79 o 
  -8  -1  13      204.25      237.37     12.31 o 
  -7  -1  13       63.27       60.95      7.05 o 
  -6  -1  13       13.57       12.59      4.80 o 
  -5  -1  13      794.96      951.68     13.11 o 
  -4  -1  13       77.93       61.98      4.04 o 
  -3  -1  13       41.81       30.03      3.33 o 
  -2  -1  13        8.11        5.12      1.80 o 
  -1  -1  13        4.36        3.52      1.80 o 
   0  -1  13       15.70        6.15      1.85 o 
   1  -1  13       37.97       31.60      3.13 o 
   2  -1  13        5.73        0.06      2.10 o 
   3  -1  13      251.21      250.92     13.57 o 
   4  -1  13        3.30        6.61      2.79 o 
   5  -1  13      102.00      110.11      5.54 o 
   6  -1  13       14.28       18.93      3.77 o 
   7  -1  13       44.21       50.23      5.01 o 
  -8   0  13      136.13      162.02     10.91 o 
  -7   0  13       48.83       49.15      7.17 o 
  -6   0  13       67.95       71.73      9.32 o 
  -5   0  13       53.85       45.25      3.89 o 
  -4   0  13       83.49       72.33      6.07 o 
  -3   0  13       11.85        6.96      2.54 o 
  -2   0  13        1.42        1.21      2.30 o 
  -1   0  13       31.26       23.01      2.32 o 
   0   0  13       45.29       39.08      2.63 o 
   1   0  13      629.93      717.14     10.71 o 
   2   0  13        4.31       -0.11      2.17 o 
   3   0  13      182.37      218.24      7.01 o 
   4   0  13       37.41       44.33      4.19 o 
   5   0  13        2.41        1.95      2.71 o 
   6   0  13       33.00       30.72      4.08 o 
   7   0  13        0.41        1.43      6.32 o 
  -8   1  13       15.93       24.68      6.55 o 
  -7   1  13        0.01       -1.47      2.83 o 
  -6   1  13       78.75       69.83      4.59 o 
  -5   1  13        9.70       11.88      5.57 o 
  -4   1  13      121.96      131.03      5.35 o 
  -3   1  13       65.97       66.00      4.09 o 
  -2   1  13        2.41        3.94      2.40 o 
  -1   1  13      837.74      991.24     40.92 o 
   0   1  13       55.39       52.57      2.88 o 
   1   1  13      197.55      202.42      5.74 o 
   2   1  13       65.72       56.78      3.85 o 
   3   1  13       56.34       54.13      3.92 o 
   4   1  13      166.15      154.72      5.97 o 
   5   1  13        0.37        0.31      2.72 o 
   6   1  13        3.22        3.02      3.24 o 
   7   1  13        8.41        6.52      3.75 o 
  -7   2  13       40.86       43.38      4.51 o 
  -6   2  13       29.35       27.40      4.44 o 
  -5   2  13        1.20        0.36      2.53 o 
  -4   2  13       84.83       76.22      4.62 o 
  -3   2  13      244.50      274.92      7.32 o 
  -2   2  13      212.13      213.94      7.41 o 
  -1   2  13      192.08      204.08      6.28 o 
   0   2  13       46.95       45.49      3.60 o 
   1   2  13        7.03        6.47      3.42 o 
   2   2  13      168.95      169.40      5.68 o 
   3   2  13       35.12       35.42      3.63 o 
   4   2  13       35.71       29.00      4.97 o 
   5   2  13       10.32        5.51      3.06 o 
   6   2  13       61.47       56.25      4.69 o 
   7   2  13       48.05       47.08      5.04 o 
  -7   3  13       16.80       19.31      6.02 o 
  -6   3  13       18.02       12.17      3.44 o 
  -5   3  13       80.95       86.45      4.99 o 
  -4   3  13        3.19        4.53      2.84 o 
  -3   3  13       75.82       67.37      7.71 o 
  -2   3  13       21.16       18.54      3.01 o 
  -1   3  13      100.52       84.09      4.55 o 
   0   3  13       31.80       29.40      3.36 o 
   1   3  13      151.81      170.31      8.53 o 
   2   3  13       19.10       12.64      4.14 o 
   3   3  13       82.82       79.89      7.07 o 
   4   3  13       58.36       59.70      4.38 o 
   5   3  13       29.18       35.99      4.14 o 
   6   3  13        0.12       -0.92      3.18 o 
  -7   4  13       42.11       49.04      4.92 o 
  -6   4  13       48.42       49.29      4.60 o 
  -5   4  13       11.42        9.06      3.10 o 
  -4   4  13      184.34      193.48      6.71 o 
  -3   4  13       12.04        9.89      2.89 o 
  -2   4  13      273.96      285.53      7.65 o 
  -1   4  13       20.81       16.72      3.03 o 
   0   4  13       28.77       28.80      3.48 o 
   1   4  13       69.98       73.43      6.39 o 
   2   4  13       57.27       52.62      5.80 o 
   3   4  13        8.44        6.56      3.32 o 
   4   4  13        4.39        4.51      2.92 o 
   5   4  13        9.24        7.30      3.18 o 
   6   4  13       24.30       27.16     11.90 o 
  -6   5  13       65.30       69.43      5.23 o 
  -5   5  13       66.32       67.66      4.90 o 
  -4   5  13      346.35      382.52     13.84 o 
  -3   5  13       59.98       54.21      4.30 o 
  -2   5  13       17.01       13.55      3.13 o 
  -1   5  13       44.82       49.18      4.15 o 
   0   5  13        3.86        3.50      2.70 o 
   1   5  13      267.92      311.74     11.90 o 
   2   5  13       19.22       26.29      5.16 o 
   3   5  13      193.60      208.28     10.28 o 
   4   5  13       44.27       45.69      5.61 o 
   5   5  13      130.96      138.80      6.25 o 
   6   5  13       40.63       53.75      7.32 o 
  -6   6  13       68.84       82.39      7.50 o 
  -5   6  13        3.87        6.01      3.20 o 
  -4   6  13        2.89        1.64      2.86 o 
  -3   6  13       15.39       17.45      7.34 o 
  -2   6  13        6.85        7.65      3.21 o 
  -1   6  13        0.28        0.88      2.78 o 
   0   6  13      137.81      148.27      6.01 o 
   1   6  13       41.17       42.20      5.82 o 
   2   6  13      250.39      280.79     11.51 o 
   3   6  13       72.10       70.33      6.78 o 
   4   6  13       23.13       21.06      5.22 o 
   5   6  13      109.39      100.56      8.44 o 
  -5   7  13      111.69      126.08      8.72 o 
  -4   7  13        2.16        1.11      2.98 o 
  -3   7  13      103.48      102.03      5.55 o 
  -2   7  13       77.63       71.63      4.98 o 
  -1   7  13       26.46       23.92      3.98 o 
   0   7  13       68.45       65.70      4.67 o 
   1   7  13       20.14       12.62      4.82 o 
   2   7  13        5.65        3.67      4.02 o 
   3   7  13       48.94       45.74      6.43 o 
   4   7  13        5.00        3.02      4.65 o 
  -4   8  13       30.11       28.66      4.22 o 
  -3   8  13        1.56        1.62      3.15 o 
  -2   8  13        1.25        0.31      2.91 o 
  -1   8  13        3.27        3.97      3.15 o 
   0   8  13       25.91       32.65      4.14 o 
   1   8  13       37.70       35.87      5.93 o 
   2   8  13        0.18        2.53      4.31 o 
   3   8  13       63.81       73.57      7.20 o 
  -2   9  13       79.31       90.88      5.67 o 
  -1   9  13       72.68       71.98      5.29 o 
   0   9  13       26.48       19.27      3.90 o 
   1   9  13       52.66       53.97      7.12 o 
  -2  -9  14      191.62      231.41      7.96 o 
  -1  -9  14       69.47       69.17      7.11 o 
   0  -9  14        0.13        2.67      4.87 o 
   1  -9  14       43.68       59.99      7.20 o 
  -4  -8  14      273.63      333.57     13.95 o 
  -3  -8  14       37.46       31.43      4.38 o 
  -2  -8  14       33.58       25.95      4.07 o 
  -1  -8  14       53.46       51.96      6.45 o 
   0  -8  14        2.87        0.40      4.44 o 
   1  -8  14       21.12       21.77      5.66 o 
   2  -8  14       27.93       34.55      6.26 o 
   3  -8  14       62.29       56.76      7.48 o 
  -5  -7  14       12.88        9.84      3.89 o 
  -4  -7  14       24.00       16.45      3.77 o 
  -3  -7  14       30.33       28.86      6.88 o 
  -2  -7  14       34.25       35.85      4.09 o 
  -1  -7  14      154.62      162.11      9.10 o 
   0  -7  14       57.16       60.59      6.75 o 
   1  -7  14        1.91        3.47      4.28 o 
   2  -7  14       39.13       32.36      5.73 o 
   3  -7  14        3.51        1.90      4.71 o 
   4  -7  14        5.35        9.29      3.60 o 
  -5  -6  14       37.81       41.60      4.79 o 
  -4  -6  14        1.85        2.59      3.13 o 
  -3  -6  14      148.45      157.37      6.34 o 
  -2  -6  14       79.99       81.56      4.84 o 
  -1  -6  14        3.62        2.64      2.84 o 
   0  -6  14        0.24        1.34      3.65 o 
   1  -6  14        2.57        2.98      4.05 o 
   2  -6  14        1.17       -1.06      2.80 o 
   3  -6  14       19.20       27.82      4.01 o 
   4  -6  14      301.40      332.51      9.27 o 
   5  -6  14       72.61       72.25      5.44 o 
  -6  -5  14        3.73        2.32      5.77 o 
  -5  -5  14       27.99       24.76      4.10 o 
  -4  -5  14       43.24       39.73      4.30 o 
  -3  -5  14       18.90       15.19      3.35 o 
  -2  -5  14        1.55        0.35      2.69 o 
  -1  -5  14       20.60       14.33      3.09 o 
   0  -5  14        2.97        1.44      3.53 o 
   1  -5  14       71.09       67.27      4.40 o 
   2  -5  14       42.69       45.69      4.28 o 
   3  -5  14      178.19      189.35      6.89 o 
   4  -5  14       55.83       64.83      4.90 o 
   5  -5  14       51.19       56.61      4.99 o 
  -6  -4  14        5.18        1.92      5.79 o 
  -5  -4  14        5.01       -1.11      4.84 o 
  -4  -4  14       44.44       39.69      4.22 o 
  -3  -4  14        8.19        5.56      2.85 o 
  -2  -4  14        0.43        1.03      2.57 o 
  -1  -4  14      126.24      137.81      5.63 o 
   0  -4  14        3.21        2.27      2.50 o 
   1  -4  14       93.16       94.37      4.76 o 
   2  -4  14       82.69       88.25      5.13 o 
   3  -4  14        0.03       -0.62      2.60 o 
   4  -4  14        1.17        1.88      2.98 o 
   5  -4  14       68.18       83.01      5.42 o 
   6  -4  14        0.62        1.90      5.36 o 
  -7  -3  14        4.01       -1.41      5.83 o 
  -6  -3  14       46.01       42.53      7.20 o 
  -5  -3  14       85.73       70.67      7.58 o 
  -4  -3  14       44.21       40.32      4.00 o 
  -3  -3  14       26.11       20.65      3.25 o 
  -2  -3  14        0.00       -0.35      2.39 o 
  -1  -3  14       65.83       62.75      3.20 o 
   0  -3  14      174.03      177.12      5.71 o 
   1  -3  14       81.28       82.35      4.51 o 
   2  -3  14      226.60      263.86      7.31 o 
   3  -3  14       45.47       42.89      4.16 o 
   4  -3  14       84.99       84.81      5.01 o 
   5  -3  14        9.44        6.19      3.23 o 
   6  -3  14        4.46        6.51      3.88 o 
  -7  -2  14       11.58       11.34      5.82 o 
  -6  -2  14       25.52       19.85      5.85 o 
  -5  -2  14       31.29       32.33      5.85 o 
  -4  -2  14       57.47       54.40      6.14 o 
  -3  -2  14      596.10      743.03     17.49 o 
  -2  -2  14      116.70      109.22      3.87 o 
  -1  -2  14       39.31       41.57      3.60 o 
   0  -2  14      174.66      188.14      5.86 o 
   1  -2  14        2.56        2.82      2.42 o 
   2  -2  14       20.74       22.65      3.22 o 
   3  -2  14        0.92        2.75      2.73 o 
   4  -2  14        0.65        0.78      2.72 o 
   5  -2  14        0.50        0.62      3.03 o 
   6  -2  14        4.55        4.46      3.48 o 
  -7  -1  14        9.07        6.06      5.28 o 
  -6  -1  14       31.42       27.88      5.89 o 
  -5  -1  14      367.21      435.38     14.47 o 
  -4  -1  14        0.05        2.25      2.63 o 
  -3  -1  14        4.09        3.89      2.58 o 
  -2  -1  14       20.55       19.35      3.03 o 
  -1  -1  14       54.82       42.87      2.87 o 
   0  -1  14       26.96       20.05      2.91 o 
   1  -1  14       69.37       62.21      4.05 o 
   2  -1  14       76.82       84.39      4.58 o 
   3  -1  14        0.01        1.05      2.55 o 
   4  -1  14        1.06        0.74      2.71 o 
   5  -1  14        2.02       -2.49      2.87 o 
   6  -1  14       13.78       12.89      3.82 o 
  -7   0  14       93.61       84.58      8.33 o 
  -6   0  14        8.29        9.61      5.50 o 
  -5   0  14       11.52        8.55      3.03 o 
  -4   0  14        0.48       -0.15      2.73 o 
  -3   0  14        9.84       12.34      2.95 o 
  -2   0  14       53.98       53.97      3.94 o 
  -1   0  14       37.42       40.98      3.75 o 
   0   0  14        0.05       -0.21      2.13 o 
   1   0  14       48.64       50.89      3.73 o 
   2   0  14       67.57       74.99      4.37 o 
   3   0  14       16.73       14.75      4.74 o 
   4   0  14       88.70       96.27      5.32 o 
   5   0  14      115.62      115.38      7.99 o 
   6   0  14       53.23       52.57      5.11 o 
  -7   1  14       35.58       35.37      6.88 o 
  -6   1  14        1.42        1.10      2.99 o 
  -5   1  14        8.69        6.84      3.05 o 
  -4   1  14       24.24       22.73      3.42 o 
  -3   1  14        0.08       -0.09      2.38 o 
  -2   1  14       28.37       28.14      3.51 o 
  -1   1  14        2.85        2.69      2.58 o 
   0   1  14        0.62        0.23      3.22 o 
   1   1  14       39.24       25.70      3.28 o 
   2   1  14      123.71      131.10      5.34 o 
   3   1  14       63.04       61.17      4.38 o 
   4   1  14       58.75       56.04      4.37 o 
   5   1  14       27.07       15.80      3.50 o 
   6   1  14       51.46       53.55      5.16 o 
  -7   2  14       21.48       21.97      5.37 o 
  -6   2  14        2.65        3.63      3.11 o 
  -5   2  14       47.73       48.15      6.12 o 
  -4   2  14        1.10        2.06      2.80 o 
  -3   2  14      148.97      162.95      6.22 o 
  -2   2  14      137.01      136.66      7.15 o 
  -1   2  14      179.52      195.28      8.25 o 
   0   2  14      225.46      240.24     10.38 o 
   1   2  14       74.32       77.27      6.54 o 
   2   2  14        0.04        0.53      2.94 o 
   3   2  14      169.71      172.36      6.25 o 
   4   2  14       17.06       14.47      3.34 o 
   5   2  14       47.41       56.27      4.85 o 
  -6   3  14       14.23       17.51      3.85 o 
  -5   3  14      270.76      327.07      8.87 o 
  -4   3  14       30.15       30.69      4.00 o 
  -3   3  14      131.97      133.59      5.84 o 
  -2   3  14       91.48      103.15      5.20 o 
  -1   3  14       41.24       40.06      4.00 o 
   0   3  14        0.16        4.90      3.87 o 
   1   3  14      139.87      141.94      8.60 o 
   2   3  14       12.32       15.17      4.60 o 
   3   3  14        6.83        5.43      2.98 o 
   4   3  14      132.90      149.56     12.55 o 
   5   3  14       34.57       32.16      4.35 o 
  -6   4  14       28.52       23.62      4.18 o 
  -5   4  14        0.29       -2.08      3.09 o 
  -4   4  14       29.27       24.71      4.00 o 
  -3   4  14       95.84      105.19      6.58 o 
  -2   4  14        0.11        0.25      2.76 o 
  -1   4  14       62.42       50.61      4.22 o 
   0   4  14        3.31        0.87      3.75 o 
   1   4  14       36.85       36.24      5.94 o 
   2   4  14       52.35       54.12      6.02 o 
   3   4  14      116.78      125.44      8.63 o 
   4   4  14       25.07       17.33      3.66 o 
   5   4  14       73.75       83.74      5.52 o 
  -5   5  14       74.99       74.44      5.34 o 
  -4   5  14       90.52       90.30      5.46 o 
  -3   5  14       63.20       66.83      4.95 o 
  -2   5  14        6.12       11.85      3.31 o 
  -1   5  14       12.23       10.52      3.22 o 
   0   5  14       33.70       45.99      4.27 o 
   1   5  14       24.13       19.00      5.23 o 
   2   5  14       69.22       79.62      7.28 o 
   3   5  14        2.62        1.40      4.18 o 
   4   5  14        2.74        1.58      4.33 o 
  -5   6  14       20.78       14.94      5.26 o 
  -4   6  14       22.65       27.77      4.19 o 
  -3   6  14        0.25        0.27      3.07 o 
  -2   6  14        0.88        1.06      3.08 o 
  -1   6  14       25.21       26.65      3.96 o 
   0   6  14      217.42      269.76      8.12 o 
   1   6  14       51.98       59.71      6.88 o 
   2   6  14       29.88       35.14      6.02 o 
   3   6  14       27.14       26.97      5.77 o 
   4   6  14        0.02       -1.44      4.36 o 
  -3   7  14       21.64       21.44      3.97 o 
  -2   7  14      218.73      256.56      8.34 o 
  -1   7  14      239.72      281.29      8.48 o 
   0   7  14       66.88       74.32      5.12 o 
   1   7  14      139.67      162.75      9.81 o 
   2   7  14        4.37       11.82      5.07 o 
  -1   8  14        4.73        3.19      3.42 o 
   0   8  14      108.63      111.34      8.68 o 
  -1  -8  15       60.67       78.38      7.52 o 
   0  -8  15       32.26       25.20      5.73 o 
  -3  -7  15       11.48        9.61      3.68 o 
  -2  -7  15        0.05        0.06      3.35 o 
  -1  -7  15      110.87      120.05      8.44 o 
   0  -7  15        5.96        4.08      4.54 o 
   1  -7  15        2.18        1.23      4.42 o 
   2  -7  15       16.41       14.55      5.37 o 
  -4  -6  15        1.38        0.22      3.45 o 
  -3  -6  15       36.19       40.46      4.62 o 
  -2  -6  15        8.10        5.30      3.19 o 
  -1  -6  15       38.95       36.56      5.54 o 
   0  -6  15       30.88       36.76      5.80 o 
   2  -6  15        3.85        3.28      4.53 o 
   3  -6  15       32.77       28.47      4.36 o 
  -5  -5  15       46.97       49.78      7.80 o 
  -4  -5  15       11.35        6.14      3.94 o 
  -3  -5  15       15.69        9.38      3.42 o 
  -2  -5  15        9.76        5.85      3.15 o 
  -1  -5  15       85.80       81.02      6.92 o 
   0  -5  15        1.17        0.31      3.94 o 
   1  -5  15       26.79       22.41      5.19 o 
   2  -5  15        4.24        2.68      3.05 o 
   3  -5  15      229.41      280.02     21.26 o 
   4  -5  15       57.39       68.64      5.20 o 
  -5  -4  15       23.98       17.13      6.39 o 
  -4  -4  15       47.07       52.82      7.44 o 
  -3  -4  15       16.36       16.40      4.71 o 
  -2  -4  15       10.98        8.20      3.83 o 
  -1  -4  15       61.57       46.05      5.88 o 
   0  -4  15       70.32       64.78      4.41 o 
   1  -4  15       57.12       57.18      4.46 o 
   2  -4  15      175.58      205.74      7.02 o 
   3  -4  15       35.32       35.62      5.99 o 
   4  -4  15       19.21       23.13      5.69 o 
  -5  -3  15        3.13        2.64      5.76 o 
  -4  -3  15       41.12       45.05      7.15 o 
  -3  -3  15      246.52      284.89     12.19 o 
  -2  -3  15       50.63       57.79      5.00 o 
  -1  -3  15      174.26      179.12      6.14 o 
   0  -3  15      235.13      277.37     22.23 o 
   1  -3  15        0.11        1.46      2.67 o 
   2  -3  15       26.28       27.55      3.66 o 
   3  -3  15       46.47       41.90      4.70 o 
   4  -3  15       76.50       95.15      5.58 o 
   5  -3  15        0.15        0.72      3.28 o 
  -6  -2  15        2.22        0.71      5.40 o 
  -5  -2  15      548.71      672.10     19.14 o 
  -4  -2  15       76.49       81.98      7.91 o 
  -3  -2  15      194.63      239.18     11.13 o 
  -2  -2  15       51.34       50.39      4.07 o 
  -1  -2  15        8.59        6.21      2.58 o 
   0  -2  15       64.80       56.46      4.09 o 
   1  -2  15       18.42       21.92      3.40 o 
   2  -2  15       18.27       10.53      4.14 o 
   3  -2  15       61.78       55.29      4.56 o 
   4  -2  15       42.53       38.53      4.39 o 
   5  -2  15       35.00       37.26      4.60 o 
  -6  -1  15      110.67      124.76      9.39 o 
  -5  -1  15       42.41       38.88      6.60 o 
  -4  -1  15        0.77        3.59      4.71 o 
  -3  -1  15        0.04       -1.39      2.70 o 
  -2  -1  15       76.44       80.26      7.58 o 
  -1  -1  15        6.02        0.77      3.32 o 
   0  -1  15        4.24        0.89      2.55 o 
   1  -1  15        4.81        1.34      2.56 o 
   2  -1  15        6.01        4.48      2.82 o 
   3  -1  15       50.88       56.50      4.60 o 
   4  -1  15        5.11        6.47      3.30 o 
   5  -1  15      196.30      237.07      9.36 o 
  -6   0  15        0.38       -1.77      5.25 o 
  -5   0  15       49.85       53.39      7.32 o 
  -4   0  15      206.16      228.76     14.17 o 
  -3   0  15        0.01        0.13      2.85 o 
  -2   0  15       10.15        8.19      3.13 o 
  -1   0  15       94.01       99.96      7.14 o 
   0   0  15       98.39       89.61      7.08 o 
   1   0  15       66.06       54.64      4.22 o 
   2   0  15       33.00       41.71      4.17 o 
   3   0  15      200.87      217.51     11.01 o 
   4   0  15       31.67       36.38      4.23 o 
   5   0  15      225.70      306.56      9.10 o 
  -6   1  15      111.53      115.63      9.35 o 
  -5   1  15       27.71       24.81      3.94 o 
  -4   1  15        0.43        0.30      3.00 o 
  -3   1  15        4.41        4.61      2.99 o 
  -2   1  15        5.61        6.58      3.03 o 
  -1   1  15        8.53        5.25      4.14 o 
   0   1  15       13.87       13.40      4.76 o 
   1   1  15        1.27        0.12      3.84 o 
   2   1  15       81.78       87.77      4.85 o 
   3   1  15       44.81       41.90      4.25 o 
   4   1  15       23.00       19.93      3.98 o 
   5   1  15       75.26       90.52      8.29 o 
  -5   2  15        2.85       -0.49      3.27 o 
  -4   2  15        4.61        6.04      3.87 o 
  -3   2  15       15.61       10.48      3.39 o 
  -2   2  15       14.65       11.89      3.32 o 
  -1   2  15       51.35       47.97      4.43 o 
   0   2  15      170.86      175.34      9.47 o 
   1   2  15       39.74       28.49      5.26 o 
   2   2  15        6.59        8.76      4.56 o 
   3   2  15      139.96      131.45      6.77 o 
   4   2  15       14.00       11.34      3.53 o 
  -5   3  15       11.87       18.19      3.82 o 
  -4   3  15      150.87      174.29      7.03 o 
  -3   3  15       49.00       49.97      4.73 o 
  -2   3  15      345.04      411.96     14.91 o 
  -1   3  15      186.81      242.40     10.03 o 
   0   3  15        1.12       -0.34      3.94 o 
   1   3  15      210.75      238.72     10.94 o 
   2   3  15        8.79        2.92      4.50 o 
   3   3  15        0.51        1.58      4.37 o 
   4   3  15       39.64       48.19      4.70 o 
  -5   4  15        3.42        4.84      4.82 o 
  -4   4  15       78.85       84.47      5.63 o 
  -3   4  15        0.01       -0.36      3.12 o 
  -2   4  15        0.01        0.60      3.08 o 
  -1   4  15      139.42      165.21      6.76 o 
   0   4  15       14.19       17.58      5.00 o 
   1   4  15       14.13       11.79      4.76 o 
   2   4  15       44.55       47.45      6.65 o 
   3   4  15       69.69       63.69      7.15 o 
   4   4  15       83.88       94.48      8.40 o 
  -4   5  15       79.60       79.01      5.63 o 
  -3   5  15      117.83      124.23      6.36 o 
  -2   5  15      138.12      148.91      6.71 o 
  -1   5  15       53.64       54.41      5.47 o 
   0   5  15       66.14       86.11      7.66 o 
   1   5  15       10.64        2.61      4.44 o 
   3   5  15       53.38       75.43      7.89 o 
  -3   6  15       98.57       96.49      8.01 o 
  -2   6  15       11.27       13.46      3.76 o 
  -1   6  15       41.43       47.55      4.91 o 
   0   6  15      104.65      125.65      9.23 o 
   1   6  15        0.68        1.98      4.60 o 
   2   6  15        4.35        9.90      4.93 o 
  -1  -6  16        3.38        0.74      4.59 o 
   0  -6  16        8.33        1.40      4.56 o 
  -3  -5  16       25.25       28.04      4.60 o 
  -2  -5  16       10.54        7.23      4.76 o 
  -1  -5  16       73.65       93.28      7.55 o 
   0  -5  16        5.46        8.95      4.93 o 
   1  -5  16        4.19       -1.96      4.62 o 
   2  -5  16       18.90       19.03      3.96 o 
  -4  -4  16       34.79       36.72      7.48 o 
  -3  -4  16       27.67       20.18      6.20 o 
  -2  -4  16       11.92        6.57      4.51 o 
  -1  -4  16        1.63        0.00      4.11 o 
   0  -4  16        1.42        4.87      4.28 o 
   1  -4  16       30.16       32.32      4.07 o 
   2  -4  16        9.43        4.75      4.56 o 
   3  -4  16       85.01      104.35      6.73 o 
  -4  -3  16        0.06       -0.29      5.79 o 
  -3  -3  16       46.86       42.35      6.95 o 
  -1  -3  16        8.23        8.86      4.53 o 
   0  -3  16       86.43       84.10      5.00 o 
   1  -3  16        0.25        0.75      2.93 o 
   2  -3  16       13.09        7.60      3.35 o 
   3  -3  16       23.41       28.61      7.11 o 
  -4  -2  16        6.29        5.63      5.56 o 
  -3  -2  16        2.35        2.39      5.08 o 
  -2  -2  16       80.01       80.68      6.74 o 
  -1  -2  16       46.02       45.04      6.03 o 
   0  -2  16       64.10       79.42      4.89 o 
   1  -2  16       65.26       82.38     12.06 o 
   2  -2  16       75.45       69.03      4.87 o 
   3  -2  16       54.25       63.71      5.12 o 
  -4  -1  16        7.29        5.11      5.57 o 
  -3  -1  16      148.66      153.32      6.35 o 
  -2  -1  16        3.59        2.20      4.14 o 
  -1  -1  16       78.77       79.94      6.66 o 
   0  -1  16        1.32        1.00      4.22 o 
   1  -1  16      139.58      147.31      6.09 o 
   2  -1  16        5.82        6.46      3.20 o 
   3  -1  16        0.02       -0.38      3.13 o 
  -4   0  16        6.10        2.96      3.34 o 
  -3   0  16       62.28       68.24      5.17 o 
  -2   0  16       15.30       15.61      6.55 o 
  -1   0  16       23.55       25.79      5.14 o 
   0   0  16        0.21        2.64      4.04 o 
   1   0  16        0.48        3.85      4.11 o 
   2   0  16       11.38       12.47      3.37 o 
   3   0  16       44.84       38.03      5.12 o 
  -4   1  16        9.07        7.02      3.59 o 
  -3   1  16       11.61       10.15      3.49 o 
  -2   1  16       40.15       46.15      4.60 o 
  -1   1  16        1.04        0.71      3.99 o 
   0   1  16       61.67       64.65      6.63 o 
   1   1  16      145.83      139.97      8.99 o 
   2   1  16        0.45        0.52      4.41 o 
   3   1  16      118.14      125.03      6.11 o 
  -4   2  16        3.99        2.94      3.42 o 
  -3   2  16       79.75       97.79      5.65 o 
  -2   2  16      196.29      265.52      8.33 o 
  -1   2  16       17.74       10.51      5.00 o 
   0   2  16      114.99      166.96      9.92 o 
   1   2  16      167.17      204.58     10.68 o 
   2   2  16        0.34       -1.47      4.51 o 
   3   2  16      183.81      227.28     11.67 o 
  -3   3  16       50.09       49.76      5.07 o 
  -2   3  16       84.03      111.50      6.12 o 
  -1   3  16        0.39        0.21      4.42 o 
   0   3  16        3.91        0.78      4.28 o 
   1   3  16       40.91       46.39      6.72 o 
   2   3  16       34.75       52.57      7.28 o 
  -2   4  16       36.99       42.19      4.93 o 
  -1   4  16       30.56       27.66      5.83 o 
   0   4  16       66.68       78.76      8.01 o 
   1   4  16       68.51       58.71      7.55 o 
  -1  -2  17      167.37      176.06      9.53 o 
   0  -2  17       48.94       57.75      6.97 o 
   1  -2  17       78.07       76.60      7.43 o 
  -2  -1  17       24.71       24.28      5.57 o 
  -1  -1  17      103.20      125.88      8.35 o 
   0  -1  17      155.51      207.27     10.53 o 
   1  -1  17        7.58        6.62      5.11 o 
  -2   0  17       43.32       45.47      6.72 o 
  -1   0  17        8.75        6.68      4.93 o 
   0   0  17       93.78      115.77      8.70 o 
   1   0  17       17.44       17.65      5.85 o 
  -1   1  17        0.02        0.38      4.34 o 
   0   1  17        1.70        1.41      4.56 o 
                                                 
